# Supplementary material for: Profiling ascidian promoters as the primordial type of vertebrate promoter
Source: BMC Genomics. 2011 Nov 30;12(Suppl 3):S7. doi: 10.1186/1471-2164-12-S3-S7 (PMC3333190; doi:10.1186/1471-2164-12-S3-S7)
Supplement: Additional file 2 — Summary of the TSS-seq experiments (Tables S1 and S2) Quantitative data for the 6312 non-trans-spliced and 8753 trans-spliced transcripts which were annotated by the nearest genes. [file 1471-2164-12-S3-S7-S2.xlsx]

## Sheet: Table S1 (not-trans-spliced)
No.	Chromosome	Strand	TSS	ppm	KH gene	Description
1	KhC1	+	1636	1.44	n/a	n/a
2	KhC1	+	115217	14.7	C1.881	NDUFS3;PTPMT1 Isoform 1 of Protein-tyrosine phosphatase mitochondrial 1, mitochondrial precursor
3	KhC1	+	168767	7.19	C1.150	ARD1A 19 kDa protein
4	KhC1	+	267553	5.29	C1.269	DNAJC3 Isoform 1 of DnaJ homolog subfamily C member 3
5	KhC1	+	348153	5.48	C1.821	no_homologue
6	KhC1	+	349014	3.66	C1.329	RAN 26 kDa protein
7	KhC1	+	349201	4.02	C1.329	RAN 26 kDa protein
8	KhC1	+	586036	3.1	C1.1202	DOCK9 Isoform 4 of Dedicator of cytokinesis protein 9
9	KhC1	+	631966	1.39	C1.1202	DOCK9 Isoform 4 of Dedicator of cytokinesis protein 9
10	KhC1	+	637280	4.95	C1.523	GYG1 Isoform GN-1 of Glycogenin-1
11	KhC1	+	645343	7.36	C1.996	MBOAT5 Membrane-bound O-acyltransferase domain-containing protein 5
12	KhC1	+	705987	2.51	n/a	n/a
13	KhC1	+	758410	2	C1.1064	KDELC1 KDEL motif-containing protein 1 precursor
14	KhC1	+	765833	1.29	n/a	n/a
15	KhC1	+	784118	12.67	n/a	n/a
16	KhC1	+	824031	2.24	C1.922	BARHL1 BarH-like 1 homeobox protein
17	KhC1	+	898029	1.83	n/a	n/a
18	KhC1	+	900553	97.73	C1.539	HNRPA3 Isoform 1 of Heterogeneous nuclear ribonucleoprotein A3
19	KhC1	+	912331	35.23	C1.245	SAP30L CDNA FLJ11526 fis, clone HEMBA1002555, weakly similar to Homo sapiens mSin3A associated polypeptide p30 mRNA
20	KhC1	+	930298	59.44	C1.858	RNASEH1 Ribonuclease H1
21	KhC1	+	948830	1.1	n/a	n/a
22	KhC1	+	949155	34.85	C1.177	TMCO3 Isoform 1 of Transmembrane and coiled-coil domain-containing protein 3 precursor
23	KhC1	+	1085274	3.9	C1.1062	KCNAB2 Isoform 2 of Voltage-gated potassium channel subunit beta-2
24	KhC1	+	1115671	1.17	n/a	n/a
25	KhC1	+	1143650	1.61	C1.195	CCDC62 Isoform 2 of Coiled-coil domain-containing protein 60
26	KhC1	+	1185001	14.8	n/a	n/a
27	KhC1	+	1210184	4.24	n/a	n/a
28	KhC1	+	1218975	17.74	C1.98	no_homologue
29	KhC1	+	1298535	5.53	C1.101	CDIPT Isoform 1 of CDP-diacylglycerol--inositol 3-phosphatidyltransferase
30	KhC1	+	1432189	1.99	n/a	n/a
31	KhC1	+	1690348	13.45	C1.1014	no_homologue
32	KhC1	+	1694817	3.66	n/a	n/a
33	KhC1	+	1742191	27.98	C1.670	ATP5C1 Isoform Heart of ATP synthase gamma chain, mitochondrial precursor
34	KhC1	+	1749458	3.73	n/a	n/a
35	KhC1	+	1826672	1	C1.583	CACNA2D3 calcium channel, voltage-dependent, alpha 2/delta 3 subunit
36	KhC1	+	1841017	1.17	C1.1224	LEPREL1 Prolyl 3-hydroxylase 2 precursor
37	KhC1	+	1885521	1.95	n/a	n/a
38	KhC1	+	1888511	69.34	n/a	n/a
39	KhC1	+	1974686	2.22	n/a	n/a
40	KhC1	+	2187470	3.75	n/a	n/a
41	KhC1	+	2224474	6.87	C1.399	no_homologue
42	KhC1	+	2225943	3.8	C1.399	no_homologue
43	KhC1	+	2247560	1.22	n/a	n/a
44	KhC1	+	2305856	2.1	C1.151	FCGBP IgGFc-binding protein precursor
45	KhC1	+	2306008	5.48	C1.151	FCGBP IgGFc-binding protein precursor
46	KhC1	+	2306159	9.9	C1.151	FCGBP IgGFc-binding protein precursor
47	KhC1	+	2378634	2.54	C1.930	WDR82 WD repeat protein 82
48	KhC1	+	2391181	36.33	C1.149	RYK RYK receptor-like tyrosine kinase isoform 1
49	KhC1	+	2408044	2.39	C1.469	BNIP1 Isoform 1 of Vesicle transport protein SEC20
50	KhC1	+	2454893	2.46	C1.520	FZD8 Frizzled-8 precursor
51	KhC1	+	2455990	6.04	C1.520	FZD8 Frizzled-8 precursor
52	KhC1	+	2571202	5.5	C1.426	RNF103 RING finger protein 103
53	KhC1	+	2578079	2.27	C1.424	BIN3 Isoform 1 of Bridging integrator 3
54	KhC1	+	2591358	1.76	n/a	n/a
55	KhC1	+	2625312	10.94	C1.843	MRPL9 39S ribosomal protein L9, mitochondrial precursor
56	KhC1	+	2635358	3.07	C1.218	ILKAP Integrin-linked kinase-associated serine/threonine phosphatase 2C
57	KhC1	+	2728298	10.67	C1.893	no_homologue
58	KhC1	+	2739256	3.78	n/a	n/a
59	KhC1	+	2748169	42.72	n/a	n/a
60	KhC1	+	2796178	23.18	C1.86	MRPL13 39S ribosomal protein L13, mitochondrial
61	KhC1	+	2800329	1.07	C1.1151	RPA2 Isoform 3 of Replication protein A 32 kDa subunit
62	KhC1	+	2855672	3.9	n/a	n/a
63	KhC1	+	2875707	1.32	n/a	n/a
64	KhC1	+	2901508	2.95	C1.50	CHDH Choline dehydrogenase, mitochondrial precursor
65	KhC1	+	2976096	8.12	C1.837	no_homologue
66	KhC1	+	3028664	173.75	C1.118	no_homologue
67	KhC1	+	3034315	25.84	n/a	n/a
68	KhC1	+	3046208	1.99	n/a	n/a
69	KhC1	+	3064652	2.43	C1.67	no_homologue
70	KhC1	+	3085948	2.53	C1.676	LOC284067 hypothetical protein
71	KhC1	+	3109862	18.25	C1.740-2	MINK1 Isoform 2 of Misshapen-like kinase 1
72	KhC1	+	3150641	6.46	n/a	n/a
73	KhC1	+	3194643	10.82	C1.834	PSMD12 26S proteasome non-ATPase regulatory subunit 12
74	KhC1	+	3195082	17.21	C1.834	PSMD12 26S proteasome non-ATPase regulatory subunit 12
75	KhC1	+	3205040	5.26	C1.1230	no_homologue
76	KhC1	+	3215455	5.83	C1.17	TRSPAP1 tRNA selenocysteine associated protein 1
77	KhC1	+	3261664	11.43	C1.156	no_homologue
78	KhC1	+	3277768	2.43	n/a	n/a
79	KhC1	+	3315319	6.02	C1.755	no_homologue
80	KhC1	+	3320196	195.72	C1.264	CSDA Isoform 3 of DNA-binding protein A
81	KhC1	+	3322111	2.02	C1.264	CSDA Isoform 3 of DNA-binding protein A
82	KhC1	+	3323972	8.9	C1.264	CSDA Isoform 3 of DNA-binding protein A
83	KhC1	+	3331848	2.05	C1.859	no_homologue
84	KhC1	+	3338728	4.38	C1.143	TMEM187 Transmembrane protein 187
85	KhC1	+	3342732	1.46	n/a	n/a
86	KhC1	+	3637868	1.24	C1.167-2	C17orf37 Uncharacterized protein C17orf37
87	KhC1	+	3661947	1.39	n/a	n/a
88	KhC1	+	3781464	1.73	C1.1077	SDF4 45 kDa calcium-binding protein precursor
89	KhC1	+	3787057	1.05	n/a	n/a
90	KhC1	+	3941321	2.07	C1.649	RNASEH2C Isoform 2 of Ribonuclease H2 subunit C
91	KhC1	+	3943682	4.02	C1.998	DEPDC6 DEP domain-containing protein 6
92	KhC1	+	3988870	50.69	n/a	n/a
93	KhC1	+	3992895	3.46	C1.802	COL14A1 Isoform 2 of Collagen alpha-1(XIV) chain precursor
94	KhC1	+	4142503	3.85	n/a	n/a
95	KhC1	+	4154782	369	C1.1013	no_homologue
96	KhC1	+	4211173	1.56	n/a	n/a
97	KhC1	+	4223273	6.92	n/a	n/a
98	KhC1	+	4389679	1.1	C1.971	BICC1 Isoform 2 of Protein bicaudal C homolog 1
99	KhC1	+	4389885	22.78	C1.971	BICC1 Isoform 2 of Protein bicaudal C homolog 1
100	KhC1	+	4406056	1.17	n/a	n/a
101	KhC1	+	4468499	3.05	n/a	n/a
102	KhC1	+	4480814	1.17	n/a	n/a
103	KhC1	+	4596453	1.17	n/a	n/a
104	KhC1	+	4665915	167.79	n/a	n/a
105	KhC1	+	4707787	11.79	n/a	n/a
106	KhC1	+	4766460	1.73	C1.1278	NSMCE1 Non-structural maintenance of chromosomes element 1 homolog
107	KhC1	+	4773645	3.31	C1.202	PRIM2A Isoform 1 of DNA primase large subunit
108	KhC1	+	4853675	36.39	n/a	n/a
109	KhC1	+	4853865	13.08	n/a	n/a
110	KhC1	+	4889842	1.39	C1.340	MMP14 Matrix metalloproteinase-14 precursor
111	KhC1	+	4923239	38.08	C1.854	EPC1 Isoform 1 of Enhancer of polycomb homolog 1
112	KhC1	+	4936492	1.56	n/a	n/a
113	KhC1	+	4938474	1.17	C1.612	GNAI1 Guanine nucleotide-binding protein G(i), alpha-1 subunit
114	KhC1	+	4945334	1.39	C1.612	GNAI1 Guanine nucleotide-binding protein G(i), alpha-1 subunit
115	KhC1	+	4948831	3.95	C1.612	GNAI1 Guanine nucleotide-binding protein G(i), alpha-1 subunit
116	KhC1	+	5008232	1.39	n/a	n/a
117	KhC1	+	5101922	5.29	n/a	n/a
118	KhC1	+	5177668	1.56	n/a	n/a
119	KhC1	+	5217586	2.63	n/a	n/a
120	KhC1	+	5255465	1.07	C1.1006	no_homologue
121	KhC1	+	5276878	1.12	C1.427	BDH1 D-beta-hydroxybutyrate dehydrogenase, mitochondrial precursor
122	KhC1	+	5304511	2.63	n/a	n/a
123	KhC1	+	5323945	1.39	n/a	n/a
124	KhC1	+	5334035	7.84	C1.398	TCEA1 Isoform 1 of Transcription elongation factor A protein 1
125	KhC1	+	5361497	3.02	C1.1217	LRRC1 Isoform 1 of Leucine-rich repeat-containing protein 1
126	KhC1	+	5361756	1	C1.1217	LRRC1 Isoform 1 of Leucine-rich repeat-containing protein 1
127	KhC1	+	5379777	20.13	n/a	n/a
128	KhC1	+	5394484	9.42	C1.35	RAB7A Ras-related protein Rab-7a
129	KhC1	+	5414967	4.02	C1.756	SLC25A11 Mitochondrial 2-oxoglutarate/malate carrier protein
130	KhC1	+	5455575	14.47	C1.353	no_homologue
131	KhC1	+	5458936	12.94	n/a	n/a
132	KhC1	+	5537517	2.46	C1.1184	MED4 Mediator complex subunit 4
133	KhC1	+	5588605	20.17	n/a	n/a
134	KhC1	+	5614623	1.22	n/a	n/a
135	KhC1	+	5667271	1.36	n/a	n/a
136	KhC1	+	5835393	1.51	n/a	n/a
137	KhC1	+	5916242	8.31	n/a	n/a
138	KhC1	+	5948475	1.73	n/a	n/a
139	KhC1	+	6008785	211.61	n/a	n/a
140	KhC1	+	6037526	1.29	n/a	n/a
141	KhC1	+	6051196	7.41	C1.212	DPY19L1 Dpy-19-like protein 1
142	KhC1	+	6051678	12.43	C1.212	DPY19L1 Dpy-19-like protein 1
143	KhC1	+	6129095	6.29	C1.721	LOC641808 hypothetical protein
144	KhC1	+	6133347	5.53	C1.679	no_homologue
145	KhC1	+	6198886	20.84	n/a	n/a
146	KhC1	+	6199629	11.38	C1.70	OSBPL8 Isoform 2 of Oxysterol-binding protein-related protein 8
147	KhC1	+	6210227	1.22	n/a	n/a
148	KhC1	+	6244759	61.89	C1.116	HCFC1 Isoform 1 of Host cell factor
149	KhC1	+	6313112	9.88	n/a	n/a
150	KhC1	+	6435388	108.55	C1.263	RPL4 60S ribosomal protein L4
151	KhC1	+	6520138	4	C1.697-2	FGF4 Fibroblast growth factor 4 precursor
152	KhC1	+	6539591	6.75	C1.918	STX7 Isoform 1 of Syntaxin-7
153	KhC1	+	6566893	531.38	C1.611	TSTA3 GDP-L-fucose synthetase
154	KhC1	+	6568293	3.66	C1.611	TSTA3 GDP-L-fucose synthetase
155	KhC1	+	6568778	17.5	C1.611	TSTA3 GDP-L-fucose synthetase
156	KhC1	+	6568969	6.9	C1.611	TSTA3 GDP-L-fucose synthetase
157	KhC1	+	6569130	2.32	C1.611	TSTA3 GDP-L-fucose synthetase
158	KhC1	+	6576883	7.09	C1.1286	WDR16 Isoform 1 of WD repeat protein 16
159	KhC1	+	6601352	45.69	n/a	n/a
160	KhC1	+	6608032	1.46	C1.338	ARMC1 Armadillo repeat-containing protein 1
161	KhC1	+	6664649	1.1	n/a	n/a
162	KhC1	+	6664830	978.49	C1.182	no_homologue
163	KhC1	+	6665236	3.92	C1.182	no_homologue
164	KhC1	+	6671881	5.29	n/a	n/a
165	KhC1	+	6706573	66.72	C1.333	RPL19 60S ribosomal protein L19
166	KhC1	+	6764778	1.41	n/a	n/a
167	KhC1	+	6765192	1.53	n/a	n/a
168	KhC1	+	6769440	1.54	n/a	n/a
169	KhC1	+	6773568	126.48	n/a	n/a
170	KhC1	+	6849117	2.21	C1.203	ZNF271 Isoform 1 of Zinc finger protein 271
171	KhC1	+	6849408	308.43	C1.235	NACA Nascent polypeptide-associated complex subunit alpha
172	KhC1	+	6851354	1.9	C1.235	NACA Nascent polypeptide-associated complex subunit alpha
173	KhC1	+	6897007	1.05	n/a	n/a
174	KhC1	+	6897889	1.17	n/a	n/a
175	KhC1	+	6906063	6.5	C1.1240	KLHL20 kelch-like 20
176	KhC1	+	6907250	16.77	C1.1240	KLHL20 kelch-like 20
177	KhC1	+	6907479	6.06	n/a	n/a
178	KhC1	+	6907807	1.51	C1.19	ANKMY2 Ankyrin repeat and MYND domain-containing protein 2
179	KhC1	+	6916643	25.46	C1.290	ABCC1 Isoform 1 of Multidrug resistance-associated protein 1
180	KhC1	+	6935565	4.89	C1.290	ABCC1 Isoform 1 of Multidrug resistance-associated protein 1
181	KhC1	+	6946000	1.54	n/a	n/a
182	KhC1	+	6946155	1.32	n/a	n/a
183	KhC1	+	6998261	1.07	C1.2	IMPDH2 Inosine-5'-monophosphate dehydrogenase 2
184	KhC1	+	7119127	4.95	C1.371	C14orf126 Probable D-tyrosyl-tRNA(Tyr) deacylase 2
185	KhC1	+	7139815	1.17	n/a	n/a
186	KhC1	+	7147690	3.63	C1.878	no_homologue
187	KhC1	+	7183266	212.75	C1.1186	MYL1 Myosin light chain 1, skeletal muscle isoform
188	KhC1	+	7188027	60.38	C1.20	MYL1 Myosin light chain 1, skeletal muscle isoform
189	KhC1	+	7191316	166.83	C1.20	MYL1 Myosin light chain 1, skeletal muscle isoform
190	KhC1	+	7194997	32.62	n/a	n/a
191	KhC1	+	7207936	15.11	C1.748	TMUB2 Isoform 1 of Transmembrane and ubiquitin-like domain-containing protein 2
192	KhC1	+	7217349	2.05	n/a	n/a
193	KhC1	+	7227267	3.05	n/a	n/a
194	KhC1	+	7240667	24.34	C1.437-2	THOC6 Isoform 1 of THO complex subunit 6 homolog
195	KhC1	+	7241428	1.76	C1.437-2	THOC6 Isoform 1 of THO complex subunit 6 homolog
196	KhC1	+	7321585	1.22	n/a	n/a
197	KhC1	+	7372537	2.15	n/a	n/a
198	KhC1	+	7403764	15.11	C1.646	C10orf107 34 kDa protein
199	KhC1	+	7484415	53.56	C1.347	TLOC1 Translocation protein SEC62
200	KhC1	+	7491184	4.04	n/a	n/a
201	KhC1	+	7496216	13.98	C1.501	no_homologue
202	KhC1	+	7523052	1.73	C1.464	no_homologue
203	KhC1	+	7553234	843.42	C1.297	CDK2 cyclin-dependent kinase 2 isoform 2
204	KhC1	+	7587840	25.7	n/a	n/a
205	KhC1	+	7710925	2.22	C1.473	no_homologue
206	KhC1	+	7711084	1.68	C1.473	no_homologue
207	KhC1	+	7723612	15.87	C1.242	ACTA1 Actin, alpha skeletal muscle
208	KhC1	+	7750981	131.78	C1.30	JMJD6 Isoform 1 of JmjC domain-containing protein 6
209	KhC1	+	7779334	2.02	C1.909	SLC5A11 Sodium-dependent glucose transporter
210	KhC1	+	7803777	2.51	C1.74	no_homologue
211	KhC1	+	7815476	5.53	C1.940	YRDC ischemia/reperfusion inducible protein
212	KhC1	+	7869081	1484.89	C1.1022	no_homologue
213	KhC1	+	7927922	1.1	n/a	n/a
214	KhC1	+	7928223	19.47	C1.889	TWF2 Twinfilin-2
215	KhC1	+	7957085	1.02	n/a	n/a
216	KhC1	+	8011555	28.27	C1.669	CASZ1 castor homolog 1, zinc finger isoform a
217	KhC1	+	8136809	1.32	n/a	n/a
218	KhC1	+	8137041	2.34	n/a	n/a
219	KhC1	+	8174999	4.56	C1.702	RAE1 mRNA export factor
220	KhC1	+	8186255	2.65	C1.528	FLJ20254 hypothetical protein LOC54867 isoform 1
221	KhC1	+	8186497	1.1	C1.528	FLJ20254 hypothetical protein LOC54867 isoform 1
222	KhC1	+	8220815	47.7	C1.144	KHDRBS3 Isoform 1 of KH domain-containing, RNA-binding, signal transduction-associated protein 3
223	KhC1	+	8226354	1.07	C1.144	KHDRBS3 Isoform 1 of KH domain-containing, RNA-binding, signal transduction-associated protein 3
224	KhC1	+	8275151	2.63	n/a	n/a
225	KhC1	+	8368515	2.95	n/a	n/a
226	KhC1	+	8377090	13.96	C1.1112	DCK Deoxycytidine kinase
227	KhC1	+	8495999	9.06	C1.549	YY1 Transcriptional repressor protein YY1
228	KhC1	+	8496195	2.07	C1.549	YY1 Transcriptional repressor protein YY1
229	KhC1	+	8543735	8.79	C1.69	no_homologue
230	KhC1	+	8728899	6.41	n/a	n/a
231	KhC1	+	8809704	17.82	C1.1258	B3GALT1 Beta-1,3-galactosyltransferase 1
232	KhC1	+	8821859	6.85	C1.180	FAM13A1 family with sequence similarity 13, member A1 isoform a
233	KhC1	+	8876883	1.27	C1.377	EDC3 Enhancer of mRNA-decapping protein 3
234	KhC1	+	8926530	1.76	n/a	n/a
235	KhC1	+	8932585	366.87	C1.303	DNAJB14 Isoform 1 of DnaJ homolog subfamily B member 14
236	KhC1	+	8944496	6.68	n/a	n/a
237	KhC1	+	8948040	4.63	n/a	n/a
238	KhC1	+	8948384	4718.43	C1.384	SF3B5 Splicing factor 3B subunit 5
239	KhC1	+	8970075	1.83	n/a	n/a
240	KhC1	+	8989880	2.07	C1.1018	no_homologue
241	KhC1	+	9125086	1.29	n/a	n/a
242	KhC1	+	9224556	3.34	C1.18	GLIPR1 Glioma pathogenesis-related protein 1 precursor
243	KhC1	+	9231417	65.4	C1.29	no_homologue
244	KhC1	+	9234920	6.19	C1.764	no_homologue
245	KhC1	+	9244244	2.15	C1.477	UBE1C NEDD8-activating enzyme E1 catalytic subunit
246	KhC1	+	9310979	6.21	n/a	n/a
247	KhC1	+	9333772	2.22	n/a	n/a
248	KhC1	+	9357275	17.35	n/a	n/a
249	KhC1	+	9357450	1.07	n/a	n/a
250	KhC1	+	9612106	10.91	n/a	n/a
251	KhC1	+	9619733	34.81	n/a	n/a
252	KhC1	+	9649728	4.63	n/a	n/a
253	KhC1	+	9707922	2.37	n/a	n/a
254	KhC1	+	9911214	4.73	n/a	n/a
255	KhC1	+	9940311	12.99	n/a	n/a
256	KhC1	+	10034187	17.52	C1.517	IL17D Interleukin-17D precursor
257	KhC1	-	73528	4.31	C1.183	TDH 41 kDa protein
258	KhC1	-	211909	9.8	C1.831	TCEB1 Transcription elongation factor B polypeptide 1
259	KhC1	-	218798	7.09	n/a	n/a
260	KhC1	-	272792	29.03	n/a	n/a
261	KhC1	-	317927	1.76	n/a	n/a
262	KhC1	-	403281	1.12	C1.1225	no_homologue
263	KhC1	-	413896	28.4	C1.287	EIF4A2 Isoform 1 of Eukaryotic initiation factor 4A-II
264	KhC1	-	422370	35.43	C1.1216	IMP4 U3 small nucleolar ribonucleoprotein protein IMP4
265	KhC1	-	586341	1.78	C1.1156	CAPRIN2 Cytoplasmic activation/proliferation-associated protein 2
266	KhC1	-	587018	6.83	n/a	n/a
267	KhC1	-	684257	188.3	C1.159	HES1 Transcription factor HES-1
268	KhC1	-	701306	2.58	C1.1039	HGFAC Hepatocyte growth factor activator precursor
269	KhC1	-	701867	324.83	C1.1039	HGFAC Hepatocyte growth factor activator precursor
270	KhC1	-	747128	9.53	n/a	n/a
271	KhC1	-	763403	2.2	n/a	n/a
272	KhC1	-	833598	2.9	n/a	n/a
273	KhC1	-	848594	1.73	n/a	n/a
274	KhC1	-	883051	9.29	C1.487	TIMELESS Isoform 2 of Timeless homolog
275	KhC1	-	893188	10.89	C1.376	ZBED4 Zinc finger BED domain-containing protein 4
276	KhC1	-	912072	37.59	C1.352	LSMD1 LSMD1 protein
277	KhC1	-	915721	3.93	C1.96	ATP5G1 13 kDa protein
278	KhC1	-	922716	4.66	C1.359	ZFX X-linked zinc finger protein
279	KhC1	-	940710	2.61	C1.240	TACC3 Transforming acidic coiled-coil-containing protein 3
280	KhC1	-	947189	6.22	C1.240	TACC3 Transforming acidic coiled-coil-containing protein 3
281	KhC1	-	954697	1.36	n/a	n/a
282	KhC1	-	1028651	10.62	n/a	n/a
283	KhC1	-	1062830	3.24	C1.355	NDUFS7 NADH dehydrogenase [ubiquinone] iron-sulfur protein 7, mitochondrial precursor
284	KhC1	-	1084784	34.09	C1.1027	no_homologue
285	KhC1	-	1119900	11.94	C1.388	HNRPK Heterogeneous nuclear ribonucleoprotein K
286	KhC1	-	1168049	6.85	C1.603	TAOK2 Isoform 2 of Serine/threonine-protein kinase TAO2
287	KhC1	-	1170466	7.89	n/a	n/a
288	KhC1	-	1331460	3.46	C1.983	KLF10 Krueppel-like factor 10
289	KhC1	-	1443950	1.29	C1.677	JARID1A retinoblastoma binding protein 2 isoform 1
290	KhC1	-	1465828	11.87	n/a	n/a
291	KhC1	-	1529203	2.46	C1.89	MPDU1 Mannose-P-dolichol utilization defect 1 protein
292	KhC1	-	1578882	152.36	n/a	n/a
293	KhC1	-	1609404	15.77	C1.484	no_homologue
294	KhC1	-	1616279	1.05	C1.574	LOC728588 similar to membrane-spanning 4-domains, subfamily A, member 8B
295	KhC1	-	1618374	1.05	C1.100	no_homologue
296	KhC1	-	1668285	1.17	n/a	n/a
297	KhC1	-	1704164	1	C1.637	DLG1 Isoform 4 of Disks large homolog 1
298	KhC1	-	1840628	7.99	C1.1275	RUVBL1 Isoform 1 of RuvB-like 1
299	KhC1	-	1894492	35.7	C1.146	EPHA7 Isoform 2 of Ephrin type-A receptor 7 precursor
300	KhC1	-	1973696	1.05	n/a	n/a
301	KhC1	-	2060393	1.78	n/a	n/a
302	KhC1	-	2120166	4.46	n/a	n/a
303	KhC1	-	2127764	21.23	C1.25	no_homologue
304	KhC1	-	2132886	3	C1.891	no_homologue
305	KhC1	-	2173149	60.78	C1.1144	no_homologue
306	KhC1	-	2193134	1.05	n/a	n/a
307	KhC1	-	2289263	1.12	C1.1065	FAM62B Isoform 2 of Protein FAM62B
308	KhC1	-	2300723	5.72	C1.635	no_homologue
309	KhC1	-	2372493	13.35	C1.265	CKB Creatine kinase B-type
310	KhC1	-	2387727	6.9	C1.237	CYB561D2 Cytochrome b561 domain-containing protein 2
311	KhC1	-	2400339	74.69	C1.256	PEBP1 Phosphatidylethanolamine-binding protein 1
312	KhC1	-	2407716	40.01	C1.542	ZNF259 Zinc-finger protein ZPR1
313	KhC1	-	2415378	1.68	n/a	n/a
314	KhC1	-	2489925	4.33	C1.796	MASP1 mannan-binding lectin serine protease 1 isoform 2 precursor
315	KhC1	-	2490232	2	C1.796	MASP1 mannan-binding lectin serine protease 1 isoform 2 precursor
316	KhC1	-	2542265	2.32	C1.888	RASEF RAS and EF-hand domain-containing protein
317	KhC1	-	2562981	13.06	C1.865	GOLPH4 Golgi phosphoprotein 4
318	KhC1	-	2565914	13.25	C1.865	GOLPH4 Golgi phosphoprotein 4
319	KhC1	-	2570848	46.99	C1.865	GOLPH4 Golgi phosphoprotein 4
320	KhC1	-	2571051	1.1	C1.865	GOLPH4 Golgi phosphoprotein 4
321	KhC1	-	2576649	5.95	C1.1104	POFUT2 Isoform C of GDP-fucose protein O-fucosyltransferase 2 precursor
322	KhC1	-	2593256	98.97	C1.529	GPHN Isoform 1 of Gephyrin
323	KhC1	-	2593476	1.69	n/a	n/a
324	KhC1	-	2614706	1	C1.567	SF3B4 Splicing factor 3B subunit 4
325	KhC1	-	2614915	8.38	C1.567	SF3B4 Splicing factor 3B subunit 4
326	KhC1	-	2625270	10.97	C1.911	TSR2 Pre-rRNA-processing protein TSR2 homolog
327	KhC1	-	2644274	13.91	C1.850	LOC400506 Hypothetical protein 101F10.1
328	KhC1	-	2799822	2.43	C1.757	no_homologue
329	KhC1	-	2810711	45.25	C1.296	RPL22 60S ribosomal protein L22
330	KhC1	-	2866151	2.71	n/a	n/a
331	KhC1	-	2906199	1	C1.21	ELOVL4 Elongation of very long chain fatty acids protein 4
332	KhC1	-	2906500	14.55	C1.21	ELOVL4 Elongation of very long chain fatty acids protein 4
333	KhC1	-	2957158	2.32	n/a	n/a
334	KhC1	-	2962995	12.26	n/a	n/a
335	KhC1	-	2975443	105.12	C1.115	RPS29 40S ribosomal protein S29
336	KhC1	-	3020528	6.41	C1.267	TAF3 similar to TAF3 RNA polymerase II, TATA box binding protein (TBP)-associated factor
337	KhC1	-	3052769	2.39	n/a	n/a
338	KhC1	-	3064689	7.6	n/a	n/a
339	KhC1	-	3155616	25.13	n/a	n/a
340	KhC1	-	3214598	5.24	n/a	n/a
341	KhC1	-	3261189	14.91	C1.51	MEP1B Meprin A subunit beta precursor
342	KhC1	-	3320247	11.63	n/a	n/a
343	KhC1	-	3320629	8.96	n/a	n/a
344	KhC1	-	3323979	23.96	n/a	n/a
345	KhC1	-	3325628	1.17	n/a	n/a
346	KhC1	-	3347932	1.27	n/a	n/a
347	KhC1	-	3375697	22.35	C1.1176	ABRA Actin-binding Rho-activating protein
348	KhC1	-	3505007	1.05	n/a	n/a
349	KhC1	-	3631710	2.1	n/a	n/a
350	KhC1	-	3661667	5.94	C1.696	no_homologue
351	KhC1	-	3671533	11.84	C1.429	GPC5 Glypican-5 precursor
352	KhC1	-	3671680	1.07	C1.429	GPC5 Glypican-5 precursor
353	KhC1	-	3786993	1.61	n/a	n/a
354	KhC1	-	3823078	2.37	C1.313	no_homologue
355	KhC1	-	3910438	3.51	n/a	n/a
356	KhC1	-	3959964	4.16	C1.1299	HDLBP Vigilin
357	KhC1	-	3964220	29.58	C1.1299	HDLBP Vigilin
358	KhC1	-	3964436	1.32	C1.1299	HDLBP Vigilin
359	KhC1	-	3965926	2.68	C1.1299	HDLBP Vigilin
360	KhC1	-	3970686	5.85	n/a	n/a
361	KhC1	-	3982418	1.78	C1.463	PASK Isoform 1 of PAS domain-containing serine/threonine-protein kinase
362	KhC1	-	3998797	3.9	C1.145	DKC1 H/ACA ribonucleoprotein complex subunit 4
363	KhC1	-	4002629	32.29	C1.145	DKC1 H/ACA ribonucleoprotein complex subunit 4
364	KhC1	-	4026290	1	C1.77	OTUD4 Isoform 1 of OTU domain-containing protein 4
365	KhC1	-	4033858	5.53	C1.994	SNRP70 Isoform 2 of U1 small nuclear ribonucleoprotein 70 kDa
366	KhC1	-	4034118	28.85	C1.994	SNRP70 Isoform 2 of U1 small nuclear ribonucleoprotein 70 kDa
367	KhC1	-	4036049	1.05	C1.994	SNRP70 Isoform 2 of U1 small nuclear ribonucleoprotein 70 kDa
368	KhC1	-	4037973	18.5	C1.994-2	SNRP70 Isoform 3 of U1 small nuclear ribonucleoprotein 70 kDa
369	KhC1	-	4042391	3.55	C1.1124	SLC6A14 Sodium- and chloride-dependent neutral and basic amino acid transporter B
370	KhC1	-	4051170	27.71	C1.870	SLC6A14 Sodium- and chloride-dependent neutral and basic amino acid transporter B
371	KhC1	-	4128992	8.73	C1.1115	no_homologue
372	KhC1	-	4142913	1.44	n/a	n/a
373	KhC1	-	4221942	4.31	C1.767	TGS1 Trimethylguanosine synthase homolog
374	KhC1	-	4326177	116.78	C1.66	POLR3GL Polymerase (RNA) III (DNA directed) polypeptide G (32kD)-like
375	KhC1	-	4368853	1	n/a	n/a
376	KhC1	-	4410351	2.61	C1.434	B3GALT5 Beta-1,3-galactosyltransferase 5
377	KhC1	-	4484490	2.19	C1.196	ETV1 Isoform 1 of ETS translocation variant 1
378	KhC1	-	4566405	2.95	n/a	n/a
379	KhC1	-	4580241	4.07	C1.725	NFE2L1 FLJ00380 protein (Fragment)
380	KhC1	-	4601393	2.39	C1.11	35 kDa protein
381	KhC1	-	4622748	6.29	C1.11-2	35 kDa protein
382	KhC1	-	4651795	47.45	n/a	n/a
383	KhC1	-	4671540	1.02	n/a	n/a
384	KhC1	-	4730456	91.73	C1.363	DDX39 ATP-dependent RNA helicase DDX39
385	KhC1	-	4739566	16.1	C1.1145	SCYL3 Isoform 2 of Protein-associating with the carboxyl-terminal domain of ezrin
386	KhC1	-	4771273	4.61	n/a	n/a
387	KhC1	-	4816838	1.1	n/a	n/a
388	KhC1	-	4853580	13.04	C1.358	SH3GLB1 Isoform 1 of SH3 domain GRB2-like protein B1
389	KhC1	-	4869261	12.67	C1.417	APIP Isoform 1 of APAF1-interacting protein
390	KhC1	-	4876781	1.05	C1.602-2	C20orf186 Long palate, lung and nasal epithelium carcinoma-associated protein 4
391	KhC1	-	4936369	6.17	n/a	n/a
392	KhC1	-	5103218	15.65	C1.289	ZRF1 Isoform 2 of DnaJ homolog subfamily C member 2
393	KhC1	-	5114333	9.35	C1.544	PSMB7 Proteasome subunit beta type 7 precursor
394	KhC1	-	5130111	1.34	C1.1044	SLC7A7 Y+L amino acid transporter 1
395	KhC1	-	5133594	1.39	n/a	n/a
396	KhC1	-	5217050	3.51	C1.90	SLC25A33 mitochondrial carrier protein MGC4399
397	KhC1	-	5259799	1.76	n/a	n/a
398	KhC1	-	5286450	2.41	C1.336	KIF3B Kinesin-like protein KIF3B
399	KhC1	-	5293651	2.95	C1.439	no_homologue
400	KhC1	-	5318110	1.56	C1.390	no_homologue
401	KhC1	-	5457389	12.75	C1.652	GRID1 Glutamate receptor delta-1 subunit precursor
402	KhC1	-	5457680	2.88	C1.652	GRID1 Glutamate receptor delta-1 subunit precursor
403	KhC1	-	5575437	30.14	C1.638	LOC284067 hypothetical protein
404	KhC1	-	5576105	3.95	C1.467	OPRM1 Opioid receptor, mu 1
405	KhC1	-	5608134	14.76	C1.244	COL4A2 Collagen alpha-2(IV) chain precursor
406	KhC1	-	5608318	132.85	C1.244	COL4A2 Collagen alpha-2(IV) chain precursor
407	KhC1	-	5609164	7.82	C1.244	COL4A2 Collagen alpha-2(IV) chain precursor
408	KhC1	-	5613800	13.04	C1.244	COL4A2 Collagen alpha-2(IV) chain precursor
409	KhC1	-	5615138	2.46	C1.244	COL4A2 Collagen alpha-2(IV) chain precursor
410	KhC1	-	5618728	34.53	C1.244	COL4A2 Collagen alpha-2(IV) chain precursor
411	KhC1	-	5629701	1.05	C1.365	no_homologue
412	KhC1	-	5673691	1.22	n/a	n/a
413	KhC1	-	5702465	1.56	C1.12	CYP3A5 Cytochrome P450 3A5
414	KhC1	-	5746036	16.89	C1.380	CHSY-2 Chondroitin sulfate synthase 3
415	KhC1	-	5760830	5.46	C1.731	ECEL1 Isoform 1 of Endothelin-converting enzyme-like 1
416	KhC1	-	5805361	1.07	C1.571	PLOD3 Procollagen-lysine,2-oxoglutarate 5-dioxygenase 3 precursor
417	KhC1	-	5809379	1	C1.571	PLOD3 Procollagen-lysine,2-oxoglutarate 5-dioxygenase 3 precursor
418	KhC1	-	5809855	21.68	C1.571	PLOD3 Procollagen-lysine,2-oxoglutarate 5-dioxygenase 3 precursor
419	KhC1	-	5812267	1.56	C1.794	no_homologue
420	KhC1	-	5873287	1	C1.1129	ODC1 Ornithine decarboxylase
421	KhC1	-	5915764	58.36	C1.330	no_homologue
422	KhC1	-	5947252	6.48	C1.904	RBM25 RNA binding motif protein 25
423	KhC1	-	6031483	6.73	C1.694	ENPP7 Ectonucleotide pyrophosphatase/phosphodiesterase 7
424	KhC1	-	6040664	1	C1.932	no_homologue
425	KhC1	-	6052927	1	C1.279	FBLN1 Isoform D of Fibulin-1 precursor
426	KhC1	-	6132832	28.88	C1.1031	UXT Protein UXT
427	KhC1	-	6156696	2.61	C1.456	CHEK1 Serine/threonine-protein kinase Chk1
428	KhC1	-	6161596	2.8	n/a	n/a
429	KhC1	-	6228479	64.93	C1.815	no_homologue
430	KhC1	-	6262423	14.52	n/a	n/a
431	KhC1	-	6302118	43.03	C1.1079	DUSP1 Dual specificity protein phosphatase 1
432	KhC1	-	6306940	73.01	C1.750	no_homologue
433	KhC1	-	6336458	22.06	C1.459-2	SH3PX3 SH3 and PX domain-containing protein 3
434	KhC1	-	6346030	7.09	n/a	n/a
435	KhC1	-	6420574	12.4	n/a	n/a
436	KhC1	-	6493721	1	n/a	n/a
437	KhC1	-	6511178	63.82	C1.760	FAM96A Protein FAM96A
438	KhC1	-	6520782	40.2	n/a	n/a
439	KhC1	-	6539277	48.51	C1.947	NAPG Gamma-soluble NSF attachment protein
440	KhC1	-	6556857	25.25	C1.314	RGS19 Regulator of G-protein signaling 19
441	KhC1	-	6605120	43.62	C1.1168	NOL10 Isoform 1 of Nucleolar protein 10
442	KhC1	-	6657793	7.14	C1.28	C8orf48 Uncharacterized protein C8orf48
443	KhC1	-	6675514	8.72	C1.465	TSN Translin
444	KhC1	-	6703267	1.17	C1.438	HNRPH2 Heterogeneous nuclear ribonucleoprotein H'
445	KhC1	-	6706134	154.16	C1.438	HNRPH2 Heterogeneous nuclear ribonucleoprotein H'
446	KhC1	-	6769289	35.88	C1.1119	STT3B Dolichyl-diphosphooligosaccharide--protein glycosyltransferase subunit STT3B
447	KhC1	-	6778450	394.17	C1.262	KRTCAP2 Keratinocytes-associated protein 2
448	KhC1	-	6845408	17.64	C1.1297	GTPBP4 Nucleolar GTP-binding protein 1
449	KhC1	-	6900595	43.05	C1.1093	no_homologue
450	KhC1	-	6902873	4.22	n/a	n/a
451	KhC1	-	6915047	6.43	C1.174	UST Uronyl 2-sulfotransferase
452	KhC1	-	6945213	8.9	C1.610	PSMA2 Proteasome subunit alpha type 2
453	KhC1	-	6947846	89.27	C1.570	ACTA1 Actin, alpha skeletal muscle
454	KhC1	-	7019055	85	C1.1223	FAM82B Protein FAM82B
455	KhC1	-	7019280	3.05	C1.1223	FAM82B Protein FAM82B
456	KhC1	-	7020616	1103.18	C1.966	FAM82B Protein FAM82B
457	KhC1	-	7029408	2.54	C1.630	no_homologue
458	KhC1	-	7146316	1.27	C1.960	LYK5 protein kinase LYK5 isoform 4
459	KhC1	-	7167684	5.44	C1.836	HEXIM1 hexamethylene bis-acetamide inducible 1
460	KhC1	-	7182443	2.44	C1.216	MYL1 Myosin light chain 3, skeletal muscle isoform
461	KhC1	-	7227313	1.54	n/a	n/a
462	KhC1	-	7240241	7.56	C1.920	ATP6V1D Vacuolar ATP synthase subunit D
463	KhC1	-	7244039	62.77	C1.171	FLJ20489 Hypothetical protein
464	KhC1	-	7271369	9.74	n/a	n/a
465	KhC1	-	7305118	10.19	C1.795	no_homologue
466	KhC1	-	7321274	88.81	C1.26	CREB1 Isoform CREB-B of cAMP response element-binding protein
467	KhC1	-	7348783	5	C1.52	CINP cyclin-dependent kinase 2-interacting protein
468	KhC1	-	7352674	23.07	C1.810	CXorf58 Putative uncharacterized protein CXorf58
469	KhC1	-	7402890	5.02	C1.693	ANUBL1 AN1-type zinc finger and ubiquitin domain-containing protein 1
470	KhC1	-	7422971	20.51	n/a	n/a
471	KhC1	-	7487010	13.38	n/a	n/a
472	KhC1	-	7496002	9.58	C1.495	PLG Plasminogen precursor
473	KhC1	-	7502178	12.4	C1.495	PLG Plasminogen precursor
474	KhC1	-	7502806	70.86	n/a	n/a
475	KhC1	-	7550237	21.4	C1.423-2	CA2 Carbonic anhydrase 2
476	KhC1	-	7724782	2.07	n/a	n/a
477	KhC1	-	7750251	30.49	C1.452	JMJD6 Isoform 1 of JmjC domain-containing protein 6
478	KhC1	-	7803456	46.74	C1.1001	UBE2M NEDD8-conjugating enzyme Ubc12
479	KhC1	-	7812712	1.68	C1.60	no_homologue
480	KhC1	-	7844670	1.53	n/a	n/a
481	KhC1	-	7888751	16.1	C1.900	no_homologue
482	KhC1	-	7920016	6.85	n/a	n/a
483	KhC1	-	7927749	1.27	C1.622	SUCLA2 Isoform 1 of Succinyl-CoA ligase [ADP-forming] beta-chain, mitochondrial precursor
484	KhC1	-	8119196	3.24	C1.952	no_homologue
485	KhC1	-	8186553	7.89	n/a	n/a
486	KhC1	-	8212883	2.51	C1.1092	MRS2L Isoform 1 of Magnesium transporter MRS2L, mitochondrial precursor
487	KhC1	-	8320620	1.68	n/a	n/a
488	KhC1	-	8352412	1.1	n/a	n/a
489	KhC1	-	8363530	6.56	n/a	n/a
490	KhC1	-	8394353	19.88	n/a	n/a
491	KhC1	-	8409032	87.6	n/a	n/a
492	KhC1	-	8444283	10.62	n/a	n/a
493	KhC1	-	8507180	9.79	C1.280	SLC25A29 Mitochondrial carnitine/acylcarnitine carrier protein CACL
494	KhC1	-	8626605	321.1	n/a	n/a
495	KhC1	-	8643360	1.12	n/a	n/a
496	KhC1	-	8671421	3.38	C1.975	MRPL22 Isoform 1 of 39S ribosomal protein L22, mitochondrial precursor
497	KhC1	-	8706042	19.71	C1.222	AKR1C2 Aldo-keto reductase family 1 member C2
498	KhC1	-	8808829	1	C1.1281	SGEF Src homology 3 domain-containing guanine nucleotide exchange factor
499	KhC1	-	8848983	11.51	C1.345	PPP1R7 Isoform 1 of Protein phosphatase 1 regulatory subunit 7
500	KhC1	-	8876374	2.09	C1.558	LRP2BP Hypothetical protein DKFZp761O0113
501	KhC1	-	8898235	3.85	n/a	n/a
502	KhC1	-	8955483	1.02	C1.1107	RIC8A Isoform 1 of Synembryn-A
503	KhC1	-	8995892	1.44	C1.1147	NCSTN Isoform 1 of Nicastrin precursor
504	KhC1	-	8998529	6.75	C1.1147	NCSTN Isoform 1 of Nicastrin precursor
505	KhC1	-	9006239	16.86	n/a	n/a
506	KhC1	-	9018216	20.27	C1.395	CCDC112 coiled-coil domain containing 112 isoform 1
507	KhC1	-	9040489	19.49	C1.299	B3GNT2 Isoform 1 of UDP-GlcNAc:betaGal beta-1,3-N-acetylglucosaminyltransferase 2
508	KhC1	-	9069791	1.49	C1.454	STARD3 StAR-related lipid transfer protein 3
509	KhC1	-	9069936	55.74	C1.454	STARD3 StAR-related lipid transfer protein 3
510	KhC1	-	9082228	29.85	C1.311	PSMD3 26S proteasome non-ATPase regulatory subunit 3
511	KhC1	-	9156895	1.17	C1.828	WDR44 Isoform 1 of WD repeat protein 44
512	KhC1	-	9215815	21.59	C1.366	no_homologue
513	KhC1	-	9306781	170.4	C1.188	no_homologue
514	KhC1	-	9313241	4.09	C1.188	no_homologue
515	KhC1	-	9313652	223.59	n/a	n/a
516	KhC1	-	9326980	2.46	n/a	n/a
517	KhC1	-	9334364	8.84	C1.561	TUBA1B Tubulin alpha-ubiquitous chain
518	KhC1	-	9342229	19.4	C1.525	no_homologue
519	KhC1	-	9349830	90.82	n/a	n/a
520	KhC1	-	9358196	3.31	C1.728	ACTA1 Actin, alpha skeletal muscle
521	KhC1	-	9403383	25.41	C1.181	TECTA Alpha-tectorin precursor
522	KhC1	-	9453551	1.85	n/a	n/a
523	KhC1	-	9461619	2.22	C1.369	no_homologue
524	KhC1	-	9523971	2.46	n/a	n/a
525	KhC1	-	9563280	8.24	n/a	n/a
526	KhC1	-	9575975	2.81	C1.457	KLHL5 Isoform 1 of Kelch-like protein 5
527	KhC1	-	9703636	52.22	C1.835	ERGIC1 Isoform 1 of Endoplasmic reticulum-Golgi intermediate compartment protein 1
528	KhC1	-	9707245	523.94	C1.835	ERGIC1 Isoform 1 of Endoplasmic reticulum-Golgi intermediate compartment protein 1
529	KhC1	-	9718159	1416.25	C1.83	GNB2L1 Lung cancer oncogene 7
530	KhC1	-	9755784	1.34	n/a	n/a
531	KhC1	-	9775856	5	C1.683	P4HA1 Isoform 1 of Prolyl 4-hydroxylase subunit alpha-1 precursor
532	KhC1	-	9776923	16.03	n/a	n/a
533	KhC1	-	9816298	11.6	C1.361	SULT6B1 Isoform 1 of Sulfotransferase 6B1
534	KhC1	-	9873966	6.92	C1.846	STAC3 Isoform 1 of SH3 and cysteine-rich domain-containing protein 3
535	KhC1	-	9911158	1.71	C1.38	HOXD3 homeobox D3
536	KhC10	+	46829	1.83	C10.593	ZC3H6 Zinc finger CCCH domain-containing protein 6
537	KhC10	+	59654	26.37	C10.570	GEMIN7 Gem-associated protein 7
538	KhC10	+	74354	3.09	n/a	n/a
539	KhC10	+	90741	3.07	n/a	n/a
540	KhC10	+	97306	1.17	C10.144	TMPRSS2 Transmembrane protease, serine 2 precursor
541	KhC10	+	99611	1.83	C10.26	EFCAB2 Isoform 2 of EF-hand calcium-binding domain-containing protein 2
542	KhC10	+	152773	42.32	C10.558	KLHDC2 Kelch domain-containing protein 2
543	KhC10	+	228590	4.53	n/a	n/a
544	KhC10	+	230959	53.83	C10.9	no_homologue
545	KhC10	+	353355	1.19	C10.532	PPP1CA protein phosphatase 1, catalytic subunit, alpha isoform 3
546	KhC10	+	365283	5.53	C10.288	RIC3 Resistance to inhibitors of cholinesterase 3 homolog
547	KhC10	+	498322	219.12	C10.90	HEBP2 HEBP2 protein (Fragment)
548	KhC10	+	498598	17.42	C10.90	no_homologue
549	KhC10	+	525730	6.87	C10.232	ETFA Electron transfer flavoprotein subunit alpha, mitochondrial precursor
550	KhC10	+	662696	1.34	C10.3	CHMP6 Charged multivesicular body protein 6
551	KhC10	+	747328	2.68	C10.396	36 kDa protein
552	KhC10	+	751797	3.51	n/a	n/a
553	KhC10	+	752607	37.02	C10.212	RPL27A 60S ribosomal protein L27a
554	KhC10	+	878049	6.05	n/a	n/a
555	KhC10	+	917159	37.11	n/a	n/a
556	KhC10	+	971327	371.24	C10.519	no_homologue
557	KhC10	+	993165	1.17	n/a	n/a
558	KhC10	+	1035534	83.86	C10.345	FLJ21908 CDNA: FLJ21908 fis, clone HEP03830
559	KhC10	+	1035825	2.78	C10.345	FLJ21908 CDNA: FLJ21908 fis, clone HEP03830
560	KhC10	+	1035949	8.85	C10.345	FLJ21908 CDNA: FLJ21908 fis, clone HEP03830
561	KhC10	+	1046429	2.9	C10.309	no_homologue
562	KhC10	+	1061673	4.1	n/a	n/a
563	KhC10	+	1087698	12.79	C10.101	RPS19 40S ribosomal protein S19
564	KhC10	+	1109647	98.88	C10.434	TSTA3 GDP-L-fucose synthetase
565	KhC10	+	1109952	3.56	C10.434	TSTA3 GDP-L-fucose synthetase
566	KhC10	+	1311379	3.09	C10.271	MCEE Methylmalonyl-CoA epimerase, mitochondrial precursor
567	KhC10	+	1328779	20.59	n/a	n/a
568	KhC10	+	1332975	22.42	C10.170	C14orf131 NY-REN-50 antigen (Fragment)
569	KhC10	+	1356480	37.96	C10.596	DYNLT1 Dynein light chain Tctex-type 1
570	KhC10	+	1389104	2.88	C10.512	no_homologue
571	KhC10	+	1389694	1.51	C10.512	no_homologue
572	KhC10	+	1417575	30.95	C10.360	H2AFX Histone H2A.x
573	KhC10	+	1418396	54.17	C10.360	H2AFX Histone H2A.x
574	KhC10	+	1439682	4.46	C10.46-5	RTN4 reticulon 4 isoform E
575	KhC10	+	1450178	6.39	C10.46-6	RTN4 Isoform 2 of Reticulon-4
576	KhC10	+	1473806	33.29	n/a	n/a
577	KhC10	+	1602052	13.47	C10.530	CIZ1 Cip1-interacting zinc finger protein
578	KhC10	+	1602444	11.65	C10.530	CIZ1 Cip1-interacting zinc finger protein
579	KhC10	+	1798754	6.22	C10.87	TMED4 Transmembrane emp24 domain-containing protein 4 precursor
580	KhC10	+	1809787	30.21	C10.78	KDELR2 ER lumen protein retaining receptor 2
581	KhC10	+	1813218	21.23	C10.78-4	KDELR2 ER lumen protein retaining receptor 2
582	KhC10	+	1827681	1.32	C10.574	ZNF266 Isoform 1 of Zinc finger protein 266
583	KhC10	+	1862283	1.22	C10.140	HDAC5 histone deacetylase 5 isoform 3
584	KhC10	+	1877996	2.46	n/a	n/a
585	KhC10	+	1881102	1.12	n/a	n/a
586	KhC10	+	1889234	9.26	n/a	n/a
587	KhC10	+	1926126	5.75	n/a	n/a
588	KhC10	+	2025891	1	C10.286	SCUBE2 Isoform 2 of Signal peptide, CUB and EGF-like domain-containing protein 2 precursor
589	KhC10	+	2039025	4.85	C10.286	SCUBE2 Isoform 2 of Signal peptide, CUB and EGF-like domain-containing protein 2 precursor
590	KhC10	+	2094752	321.17	n/a	n/a
591	KhC10	+	2119994	272.94	C10.208	SLC25A20 Mitochondrial carnitine/acylcarnitine carrier protein
592	KhC10	+	2121272	5.49	C10.208	SLC25A20 Mitochondrial carnitine/acylcarnitine carrier protein
593	KhC10	+	2169010	7.28	n/a	n/a
594	KhC10	+	2201239	321.83	C10.506	no_homologue
595	KhC10	+	2433582	45.61	C10.546	C19orf54 hypothetical protein LOC284325
596	KhC10	+	2444757	2.53	C10.294	no_homologue
597	KhC10	+	2445036	1.39	C10.294	no_homologue
598	KhC10	+	2476919	15.47	C10.231	AGXT2L1 Isoform 1 of Alanine--glyoxylate aminotransferase 2-like 1
599	KhC10	+	2486695	3.19	C10.231	AGXT2L1 Isoform 1 of Alanine--glyoxylate aminotransferase 2-like 1
600	KhC10	+	2556386	5.21	n/a	n/a
601	KhC10	+	2673880	1.93	C10.203	FAM26F Protein FAM26F
602	KhC10	+	2712609	1.05	C10.551	CDNA FLJ38599 fis, clone HEART2003432, weakly similar to ENDOGLUCANASE Z
603	KhC10	+	2871831	1.95	C10.241	GLT8D4 similar to CG9996-PA
604	KhC10	+	2922589	20.78	C10.1	MGC4172 Isoform 1 of Dehydrogenase/reductase SDR family member 11 precursor
605	KhC10	+	2925051	9.62	C10.418	MGC4172 Isoform 1 of Dehydrogenase/reductase SDR family member 11 precursor
606	KhC10	+	2946187	13.21	C10.222-2	VPS29 Isoform 2 of Vacuolar protein sorting-associated protein 29
607	KhC10	+	3006791	1.95	n/a	n/a
608	KhC10	+	3051917	1.1	C10.385	DNAH9 Ciliary dynein heavy chain 9
609	KhC10	+	3052907	4.83	C10.385	DNAH9 Ciliary dynein heavy chain 9
610	KhC10	+	3154469	4.51	C10.174	MEIS1 Homeobox protein Meis1
611	KhC10	+	3265173	8.14	C10.205	no_homologue
612	KhC10	+	3305364	36.6	C10.135	EIF5 Eukaryotic translation initiation factor 5
613	KhC10	+	3316553	9.23	C10.135-2	no_homologue
614	KhC10	+	3391141	2.32	C10.117	FAP Isoform 1 of Seprase
615	KhC10	+	3472300	4.41	C10.580	MEGF6 EGF-like-domain, multiple 3
616	KhC10	+	3511663	5.96	C10.580	MEGF6 EGF-like-domain, multiple 3
617	KhC10	+	3569128	1.07	n/a	n/a
618	KhC10	+	3665703	1.12	n/a	n/a
619	KhC10	+	3720416	1.29	n/a	n/a
620	KhC10	+	3732964	1	C10.407	TG Isoform 1 of Thyroglobulin precursor
621	KhC10	+	3744576	1.17	C10.199	NIPA2 Non-imprinted in Prader-Willi/Angelman syndrome region protein 2
622	KhC10	+	3785176	1.51	C10.175	no_homologue
623	KhC10	+	3890358	1.83	n/a	n/a
624	KhC10	+	3945243	1.05	C10.64	LOC285141 Similar to CG14853-PB
625	KhC10	+	3960593	14.31	C10.414	TMEM179 Isoform 1 of Transmembrane protein 179
626	KhC10	+	4031493	4.94	C10.83	no_homologue
627	KhC10	+	4033517	1.8	C10.8	F10 32 kDa protein
628	KhC10	+	4035637	5.93	C10.8	F10 32 kDa protein
629	KhC10	+	4040610	32.82	C10.229	PCTP Phosphatidylcholine transfer protein
630	KhC10	+	4040975	39.33	C10.229	PCTP Phosphatidylcholine transfer protein
631	KhC10	+	4063450	4.92	n/a	n/a
632	KhC10	+	4074213	13.4	C10.447	RNASET2 Isoform 1 of Ribonuclease T2 precursor
633	KhC10	+	4077734	1.34	C10.447	RNASET2 Isoform 1 of Ribonuclease T2 precursor
634	KhC10	+	4123355	5.05	C10.168	PITPNC1 Isoform 2 of Cytoplasmic phosphatidylinositol transfer protein 1
635	KhC10	+	4160042	1.22	n/a	n/a
636	KhC10	+	4163259	4.7	n/a	n/a
637	KhC10	+	4187259	166.86	C10.559	CERK Ceramide kinase
638	KhC10	+	4199070	15.65	n/a	n/a
639	KhC10	+	4211921	4.63	C10.577	C14orf143 Isoform 1 of EF-hand domain-containing protein C14orf143
640	KhC10	+	4290614	1	C10.68	ALOX5 Arachidonate 5-lipoxygenase
641	KhC10	+	4299877	1.61	C10.151	no_homologue
642	KhC10	+	4377454	4.29	C10.148-6	FLI1 Isoform 2 of Friend leukemia integration 1 transcription factor
643	KhC10	+	4393250	1.69	n/a	n/a
644	KhC10	+	4406513	3.82	C10.107	TMEM138 Isoform 1 of Transmembrane protein 138
645	KhC10	+	4538094	3.51	n/a	n/a
646	KhC10	+	4568093	3	C10.496	HMCN1 Hemicentin
647	KhC10	+	4627129	15.89	C10.221	ZNFX1 Isoform 1 of NFX1-type zinc finger-containing protein 1
648	KhC10	+	4665027	1.19	n/a	n/a
649	KhC10	+	4699423	48.08	C10.280	EIF4A3 Eukaryotic initiation factor 4A-III
650	KhC10	+	4708187	150.11	C10.234	NUB1 Isoform 1 of NEDD8 ultimate buster 1
651	KhC10	+	4731833	4.68	C10.289	no_homologue
652	KhC10	+	4733928	2.07	C10.283	no_homologue
653	KhC10	+	4739209	89.01	n/a	n/a
654	KhC10	+	4789047	1.54	C10.153	MUC5AC 591 kDa protein
655	KhC10	+	4855403	3.34	C10.474	HMBS Isoform 1 of Porphobilinogen deaminase
656	KhC10	+	4871099	18.22	C10.258	CDNA FLJ38910 fis, clone NT2NE2006813, weakly similar to CELL SURFACE GLYCOPROTEIN 1
657	KhC10	-	39993	1.17	n/a	n/a
658	KhC10	-	82469	5.61	C10.161	MIA;RAB4B Isoform 1 of Ras-related protein Rab-4B
659	KhC10	-	94204	1.02	n/a	n/a
660	KhC10	-	177888	6.29	n/a	n/a
661	KhC10	-	227911	65.48	C10.305	TBP TATA-box-binding protein
662	KhC10	-	230242	10.52	C10.305	TBP TATA-box-binding protein
663	KhC10	-	297691	10.18	n/a	n/a
664	KhC10	-	364036	18.79	C10.57	RPS11 40S ribosomal protein S11
665	KhC10	-	364848	162.22	C10.57	RPS11 40S ribosomal protein S11
666	KhC10	-	382525	1.46	n/a	n/a
667	KhC10	-	459218	1.54	C10.317	no_homologue
668	KhC10	-	460102	21.44	C10.317	no_homologue
669	KhC10	-	460461	3.17	n/a	n/a
670	KhC10	-	533381	6.77	n/a	n/a
671	KhC10	-	625202	3.51	n/a	n/a
672	KhC10	-	707555	7.85	C10.247	no_homologue
673	KhC10	-	743409	33.48	C10.196	C6 Complement component C6 precursor
674	KhC10	-	812620	1.83	C10.367	SIX3 Homeobox protein SIX3
675	KhC10	-	824429	19.11	C10.99	ADPGK Isoform 2 of ADP-dependent glucokinase
676	KhC10	-	828062	142.68	C10.10	FAU ubiquitin-like protein fubi and ribosomal protein S30 precursor
677	KhC10	-	830926	16.99	C10.599	CHDH Choline dehydrogenase, mitochondrial precursor
678	KhC10	-	831090	23.49	C10.599	CHDH Choline dehydrogenase, mitochondrial precursor
679	KhC10	-	865211	15.13	C10.590	LAS1L Isoform 1 of LAS1-like protein
680	KhC10	-	895067	1.32	C10.613	LGR4 105 kDa protein
681	KhC10	-	971048	4.04	n/a	n/a
682	KhC10	-	1021852	30.07	C10.387	UBQLNL CDNA FLJ46103 fis, clone TESTI2023903, weakly similar to Homo sapiens ubiquilin 1
683	KhC10	-	1033361	1.22	n/a	n/a
684	KhC10	-	1332626	1.73	C10.45	no_homologue
685	KhC10	-	1425035	7.43	C10.251	no_homologue
686	KhC10	-	1427184	1.9	C10.251	no_homologue
687	KhC10	-	1429218	3143.28	C10.251	no_homologue
688	KhC10	-	1430874	34.68	C10.361	no_homologue
689	KhC10	-	1438816	14.79	C10.511	RDH13 Retinol dehydrogenase 13
690	KhC10	-	1447076	14.37	n/a	n/a
691	KhC10	-	1459375	3.29	n/a	n/a
692	KhC10	-	1501502	9.06	n/a	n/a
693	KhC10	-	1518745	19.3	C10.56	C9orf114 Uncharacterized protein C9orf114
694	KhC10	-	1524086	6.34	C10.263	no_homologue
695	KhC10	-	1602086	68.52	n/a	n/a
696	KhC10	-	1644918	70.3	C10.187	C12orf31 Uncharacterized protein C12orf31
697	KhC10	-	1706008	2.29	C10.197	TXNL1 Thioredoxin-like protein 1
698	KhC10	-	1709332	2.68	C10.197	TXNL1 Thioredoxin-like protein 1
699	KhC10	-	1803341	8.7	n/a	n/a
700	KhC10	-	1972066	2.66	C10.28	no_homologue
701	KhC10	-	2011333	12.04	C10.177	WDR45L WD repeat domain phosphoinositide-interacting protein 3
702	KhC10	-	2070522	1.76	n/a	n/a
703	KhC10	-	2108961	13.59	C10.560	NCOR1 Isoform 2 of Nuclear receptor corepressor 1
704	KhC10	-	2115426	17.84	C10.560	NCOR1 Isoform 2 of Nuclear receptor corepressor 1
705	KhC10	-	2146895	3.17	n/a	n/a
706	KhC10	-	2244989	5.51	n/a	n/a
707	KhC10	-	2321812	2.78	n/a	n/a
708	KhC10	-	2332386	18.58	n/a	n/a
709	KhC10	-	2410548	4.9	C10.409	no_homologue
710	KhC10	-	2438223	4.58	C10.270	PNN Protein
711	KhC10	-	2544734	4.95	C10.59	PVRL3 CDNA FLJ90624 fis, clone PLACE1002911, weakly similar to POLIOVIRUS RECEPTOR HOMOLOG
712	KhC10	-	2544877	6.06	C10.59	PVRL3 CDNA FLJ90624 fis, clone PLACE1002911, weakly similar to POLIOVIRUS RECEPTOR HOMOLOG
713	KhC10	-	2563670	9.7	C10.468	SKIV2L Helicase SKH1W
714	KhC10	-	2600555	16.82	C10.346	DDX54 DEAD-box protein 54
715	KhC10	-	2631998	26.73	C10.476	DNM1L Isoform 5 of Dynamin-1-like protein
716	KhC10	-	2761011	125.84	C10.125	no_homologue
717	KhC10	-	2867944	1.07	C10.350	UST Uronyl 2-sulfotransferase
718	KhC10	-	2873352	3.8	n/a	n/a
719	KhC10	-	3155642	3.22	n/a	n/a
720	KhC10	-	3176896	5.9	C10.24	no_homologue
721	KhC10	-	3196820	3.49	C10.157	NOC2L Nucleolar complex protein 2 homolog
722	KhC10	-	3298884	2.1	C10.531	KCNK2 Isoform 3 of Potassium channel subfamily K member 2
723	KhC10	-	3322100	7.85	C10.13	TAF1B Isoform 1 of TATA box-binding protein-associated factor RNA polymerase I subunit B
724	KhC10	-	3419404	2.46	n/a	n/a
725	KhC10	-	3472337	33.22	n/a	n/a
726	KhC10	-	3472773	1.32	n/a	n/a
727	KhC10	-	3476271	1.1	n/a	n/a
728	KhC10	-	3514604	2.21	n/a	n/a
729	KhC10	-	3580899	2.46	n/a	n/a
730	KhC10	-	3586749	5.51	n/a	n/a
731	KhC10	-	3704499	1.32	n/a	n/a
732	KhC10	-	3736837	1.1	n/a	n/a
733	KhC10	-	3890064	20.64	C10.408	AP3S2 AP-3 complex subunit sigma-2
734	KhC10	-	3911394	6.65	C10.579	ATP5A1 ATP synthase subunit alpha, mitochondrial precursor
735	KhC10	-	3955312	5.72	C10.66	RBX1 RING-box protein 1
736	KhC10	-	3955870	198.88	C10.66	RBX1 RING-box protein 1
737	KhC10	-	3974355	2.05	n/a	n/a
738	KhC10	-	3981939	1.8	C10.467	SHC1 Isoform p66Shc of SHC-transforming protein 1
739	KhC10	-	4015185	2.46	C10.133	PCYT1A Choline-phosphate cytidylyltransferase A
740	KhC10	-	4018547	4.19	C10.133	PCYT1A Choline-phosphate cytidylyltransferase A
741	KhC10	-	4063035	10.55	C10.303	XRRA1 X-ray radiation resistance-associated protein 1
742	KhC10	-	4069374	1.12	n/a	n/a
743	KhC10	-	4077350	19.67	n/a	n/a
744	KhC10	-	4128984	109.8	C10.242	no_homologue
745	KhC10	-	4129267	4.41	C10.198	CDH1 Epithelial-cadherin precursor
746	KhC10	-	4211558	5.09	n/a	n/a
747	KhC10	-	4246456	11.43	n/a	n/a
748	KhC10	-	4261918	2.44	n/a	n/a
749	KhC10	-	4265781	7.62	C10.243	LOC144404 Hypothetical LOC144404
750	KhC10	-	4348931	10.38	C10.380	no_homologue
751	KhC10	-	4406198	1.05	C10.267	HEXB Beta-hexosaminidase beta chain precursor
752	KhC10	-	4477488	27.37	C10.43	COX6A1 Cytochrome c oxidase polypeptide VIa-liver, mitochondrial precursor
753	KhC10	-	4477804	2.05	C10.363	no_homologue
754	KhC10	-	4478510	4.83	C10.363	no_homologue
755	KhC10	-	4509319	2.07	C10.92	SMARCE1 Isoform 1 of SWI/SNF-related matrix-associated actin-dependent regulator of chromatin subfamily E member 1
756	KhC10	-	4509480	1	C10.92	SMARCE1 Isoform 1 of SWI/SNF-related matrix-associated actin-dependent regulator of chromatin subfamily E member 1
757	KhC10	-	4531083	2.73	n/a	n/a
758	KhC10	-	4541503	176.52	C10.493	no_homologue
759	KhC10	-	4548461	157.4	n/a	n/a
760	KhC10	-	4658053	358.83	C10.455	KLHDC8A Kelch domain-containing protein 8A
761	KhC10	-	4662560	5.32	C10.453	UNC93A UNC93A protein
762	KhC10	-	4698690	23.73	C10.446	STS-1 Suppressor of T-cell receptor signaling 1
763	KhC10	-	4702186	2.24	n/a	n/a
764	KhC10	-	4707751	10.24	C10.488	RSHL3 Radial spokehead-like protein 3
765	KhC10	-	4764128	1.17	n/a	n/a
766	KhC10	-	4854800	18.41	C10.35	EIF3S6IP DJ1014D13.1 protein
767	KhC10	-	4865696	26.66	n/a	n/a
768	KhC10	-	4870689	9.31	C10.214	ALDH8A1 aldehyde dehydrogenase 8A1 isoform 1
769	KhC11	+	55752	16.08	C11.512	SELP Selectin P
770	KhC11	+	151951	4.34	C11.382	KLHL12 Kelch-like protein 12
771	KhC11	+	158144	1.17	C11.228	ABCG1 Isoform 6 of ATP-binding cassette sub-family G member 1
772	KhC11	+	172405	3.54	C11.458	no_homologue
773	KhC11	+	178686	8.14	C11.191-2	TPD52L1 21 kDa protein
774	KhC11	+	179010	11.58	C11.191-2	TPD52L1 21 kDa protein
775	KhC11	+	189657	24.15	C11.344	PCK1 Phosphoenolpyruvate carboxykinase, cytosolic
776	KhC11	+	216169	1.39	C11.98	GAL3ST3 Galactose-3-O-sulfotransferase 3
777	KhC11	+	223471	5.87	C11.341	FLJ11151 Hypothetical protein FLJ11151
778	KhC11	+	236636	2.75	C11.505	FLJ11151 Hypothetical protein FLJ11151
779	KhC11	+	260706	81.49	C11.200	ZFAND1 Isoform 1 of AN1-type zinc finger protein 1
780	KhC11	+	261095	1.22	C11.200	ZFAND1 Isoform 1 of AN1-type zinc finger protein 1
781	KhC11	+	273400	2.39	n/a	n/a
782	KhC11	+	273787	6.84	n/a	n/a
783	KhC11	+	274233	549.27	C11.65	TOMM22 Mitochondrial import receptor subunit TOM22 homolog
784	KhC11	+	290399	1.46	n/a	n/a
785	KhC11	+	337306	1.27	n/a	n/a
786	KhC11	+	337632	1.05	C11.527	ICT1 Immature colon carcinoma transcript 1 protein precursor
787	KhC11	+	338317	1.05	C11.527	ICT1 Immature colon carcinoma transcript 1 protein precursor
788	KhC11	+	484222	1.05	n/a	n/a
789	KhC11	+	485911	3.19	n/a	n/a
790	KhC11	+	506321	59.47	n/a	n/a
791	KhC11	+	652345	18.44	n/a	n/a
792	KhC11	+	711634	1	n/a	n/a
793	KhC11	+	712167	1.27	n/a	n/a
794	KhC11	+	712339	2.73	n/a	n/a
795	KhC11	+	714240	1.71	C11.582	no_homologue
796	KhC11	+	814485	6.75	C11.6	KIAA0427 Isoform 1 of Uncharacterized protein KIAA0427
797	KhC11	+	821771	50.42	C11.530	SLC7A8 Large neutral amino acids transporter small subunit 2
798	KhC11	+	832690	1.39	C11.177	27 kDa protein
799	KhC11	+	860569	9.92	C11.560	PPAT Amidophosphoribosyltransferase precursor
800	KhC11	+	861466	11.53	C11.560	PPAT Amidophosphoribosyltransferase precursor
801	KhC11	+	862342	13.82	C11.560	PPAT Amidophosphoribosyltransferase precursor
802	KhC11	+	863840	1.34	C11.555	no_homologue
803	KhC11	+	925496	1.9	C11.418	FSD1 Fibronectin type III and SPRY domain-containing protein 1
804	KhC11	+	950858	70.04	C11.615	NOL12 Nucleolar protein 12
805	KhC11	+	965344	5.34	C11.308	no_homologue
806	KhC11	+	977235	718.67	C11.268	RPS13 40S ribosomal protein S13
807	KhC11	+	1058870	1.17	n/a	n/a
808	KhC11	+	1073916	46.61	n/a	n/a
809	KhC11	+	1106008	11.7	n/a	n/a
810	KhC11	+	1155889	3.31	n/a	n/a
811	KhC11	+	1205641	18.93	n/a	n/a
812	KhC11	+	1215045	2.95	C11.231	LRRC42 51 kDa protein
813	KhC11	+	1303361	2.39	n/a	n/a
814	KhC11	+	1355980	1.73	C11.195	no_homologue
815	KhC11	+	1398133	4.24	C11.460	SLC10A5 Sodium/bile acid cotransporter 5 precursor
816	KhC11	+	1417307	2.17	n/a	n/a
817	KhC11	+	1496226	89.23	n/a	n/a
818	KhC11	+	1496803	8.29	n/a	n/a
819	KhC11	+	1506852	1.63	n/a	n/a
820	KhC11	+	1595133	57.58	C11.671	SPATA22 Isoform 2 of Spermatogenesis-associated protein 22
821	KhC11	+	1667440	6.23	n/a	n/a
822	KhC11	+	1684735	38.68	n/a	n/a
823	KhC11	+	1686162	2.75	C11.673	TNNI1 Troponin I, slow skeletal muscle
824	KhC11	+	1686907	12.03	C11.673	TNNI1 Troponin I, slow skeletal muscle
825	KhC11	+	1730993	12.81	n/a	n/a
826	KhC11	+	1839215	8.48	C11.332	RYR2 Isoform 1 of Ryanodine receptor 2
827	KhC11	+	1954639	9.19	n/a	n/a
828	KhC11	+	2008702	145.55	C11.112	XPO1 Exportin-1
829	KhC11	+	2062649	8.36	C11.118	FKBP4 FK506-binding protein 4
830	KhC11	+	2212574	4695.25	n/a	n/a
831	KhC11	+	2219788	2.02	n/a	n/a
832	KhC11	+	2222332	2.68	C11.335	no_homologue
833	KhC11	+	2383409	13.77	C11.731	C19orf12 hypothetical protein LOC83636 isoform 1
834	KhC11	+	2434377	23.3	C11.439	RLBP1 Cellular retinaldehyde-binding protein
835	KhC11	+	2469185	3.53	n/a	n/a
836	KhC11	+	2469640	1.99	n/a	n/a
837	KhC11	+	2557121	9.82	C11.169	LOC84661 Dpy-30-like protein
838	KhC11	+	2566254	16.55	n/a	n/a
839	KhC11	+	2584551	6.32	C11.523	C1orf96 Isoform 1 of Uncharacterized protein C1orf96
840	KhC11	+	2584738	8.18	C11.523	C1orf96 Isoform 1 of Uncharacterized protein C1orf96
841	KhC11	+	2627364	116.53	C11.241	BUB1B Mitotic checkpoint serine/threonine-protein kinase BUB1 beta
842	KhC11	+	2694455	10.52	C11.149	RHOU ras homolog gene family, member U
843	KhC11	+	2700150	1.07	n/a	n/a
844	KhC11	+	2700607	1.05	n/a	n/a
845	KhC11	+	2788093	1.1	C11.168	no_homologue
846	KhC11	+	3043222	20.79	n/a	n/a
847	KhC11	+	3055124	19.29	C11.212	IGFALS Insulin-like growth factor-binding protein complex acid labile chain precursor
848	KhC11	+	3063704	217.6	n/a	n/a
849	KhC11	+	3099255	14.26	C11.154	CHMP1A Isoform 1 of Charged multivesicular body protein 1a
850	KhC11	+	3128103	8.04	C11.93	NAT6;HYAL3 putative tumor suppressor FUS2
851	KhC11	+	3224746	280.96	C11.453	CHP Calcium-binding protein p22
852	KhC11	+	3394652	1.99	n/a	n/a
853	KhC11	+	3395095	4.51	C11.369	RAD51 Isoform 2 of DNA repair protein RAD51 homolog 1
854	KhC11	+	3409227	1.66	C11.114	KIAA0859 Isoform 1 of Uncharacterized protein KIAA0859
855	KhC11	+	3516154	2.1	n/a	n/a
856	KhC11	+	3531698	1495.24	C11.184	GALE UDP-glucose 4-epimerase
857	KhC11	+	3582806	3.63	n/a	n/a
858	KhC11	+	3589204	8.68	n/a	n/a
859	KhC11	+	3589417	3.29	n/a	n/a
860	KhC11	+	3606658	5.97	C11.450	CEBPZ CCAAT/enhancer-binding protein zeta
861	KhC11	+	3613358	1.51	n/a	n/a
862	KhC11	+	3621374	1.66	C11.667	no_homologue
863	KhC11	+	3638148	53.29	C11.720	TRA2A Isoform Long of Transformer-2 protein homolog
864	KhC11	+	3638970	2.56	C11.720	TRA2A Isoform Long of Transformer-2 protein homolog
865	KhC11	+	3639630	9.77	C11.720	TRA2A Isoform Long of Transformer-2 protein homolog
866	KhC11	+	3661638	4.04	C11.206	TCN2 Transcobalamin-2 precursor
867	KhC11	+	3681634	10.8	n/a	n/a
868	KhC11	+	3704128	4.17	C11.522	COG2 Conserved oligomeric Golgi complex component 2
869	KhC11	+	3704911	1.22	C11.522	COG2 Conserved oligomeric Golgi complex component 2
870	KhC11	+	3705494	2.32	C11.522	COG2 Conserved oligomeric Golgi complex component 2
871	KhC11	+	3797968	2	C11.31	PARP2 Isoform 1 of Poly [ADP-ribose] polymerase 2
872	KhC11	+	3801941	80.26	n/a	n/a
873	KhC11	+	3807028	3.7	C11.352	no_homologue
874	KhC11	+	3908628	15.84	C11.336	MGC40499 PRotein Associated with Tlr4
875	KhC11	+	3909040	16.86	C11.336	MGC40499 PRotein Associated with Tlr4
876	KhC11	+	3950869	1.58	C11.180	CARS2 Probable cysteinyl-tRNA synthetase, mitochondrial precursor
877	KhC11	+	3953049	1.34	C11.180	CARS2 Probable cysteinyl-tRNA synthetase, mitochondrial precursor
878	KhC11	+	3987173	1.76	C11.9	C12orf11 Uncharacterized protein C12orf11
879	KhC11	+	4007033	2.03	C11.210	ACTN2 Alpha-actinin-2
880	KhC11	+	4026640	25.39	C11.252	EHD1 EH domain-containing protein 1
881	KhC11	+	4076538	361.17	n/a	n/a
882	KhC11	+	4087658	32.87	C11.563	BRMS1L breast cancer metastasis-suppressor 1-like
883	KhC11	+	4087800	6.14	C11.563	BRMS1L breast cancer metastasis-suppressor 1-like
884	KhC11	+	4133533	5.46	C11.314	FOS Proto-oncogene protein c-fos
885	KhC11	+	4181368	1.83	C11.328	SERPINB3 Serpin B3
886	KhC11	+	4238156	173.56	C11.612	THRB Thyroid hormone receptor beta-1
887	KhC11	+	4238891	1.49	C11.612	THRB Thyroid hormone receptor beta-1
888	KhC11	+	4244035	43.21	n/a	n/a
889	KhC11	+	4244715	1.34	n/a	n/a
890	KhC11	+	4266592	9.4	C11.258	C15orf41 Isoform 1 of Uncharacterized protein C15orf41
891	KhC11	+	4347668	54.02	C11.214	C14orf100 Isoform 5 of Medulloblastoma antigen MU-MB-50.4
892	KhC11	+	4404043	2.73	n/a	n/a
893	KhC11	+	4421226	35.07	n/a	n/a
894	KhC11	+	4448333	9.72	n/a	n/a
895	KhC11	+	4449123	1.56	n/a	n/a
896	KhC11	+	4465933	7.28	n/a	n/a
897	KhC11	+	4466069	109.22	n/a	n/a
898	KhC11	+	4471188	28.66	C11.607	PAFAH1B1 Isoform 1 of Platelet-activating factor acetylhydrolase IB subunit alpha
899	KhC11	+	4511394	34.08	C11.350	LOC401565 HSD46
900	KhC11	+	4531436	6.04	C11.82	HNRPL heterogeneous nuclear ribonucleoprotein L isoform b
901	KhC11	+	4575420	1.9	n/a	n/a
902	KhC11	+	4575537	1.1	n/a	n/a
903	KhC11	+	4605968	541.72	C11.148	RPSA 40S ribosomal protein SA
904	KhC11	+	4609046	2.92	C11.172	C19orf62 hypothetical protein LOC29086
905	KhC11	+	4650617	22.83	n/a	n/a
906	KhC11	+	4652498	2.63	n/a	n/a
907	KhC11	+	4700397	17.2	n/a	n/a
908	KhC11	+	4763258	16.1	C11.129	SEC61G Protein transport protein SEC61 subunit gamma
909	KhC11	+	4763652	10992.9	C11.129	SEC61G Protein transport protein SEC61 subunit gamma
910	KhC11	+	4986946	31.18	C11.21-3	RPLP0 17 kDa protein
911	KhC11	+	5008286	9.29	C11.325	no_homologue
912	KhC11	+	5012447	179.94	C11.339	RPLP2 60S acidic ribosomal protein P2
913	KhC11	+	5013717	1.71	C11.339	RPLP2 60S acidic ribosomal protein P2
914	KhC11	+	5036633	7.53	n/a	n/a
915	KhC11	+	5074751	2.63	n/a	n/a
916	KhC11	+	5122357	31.78	C11.199	SLC25A21 Mitochondrial 2-oxodicarboxylate carrier
917	KhC11	+	5140500	3.32	n/a	n/a
918	KhC11	-	1353	4.07	C11.132	no_homologue
919	KhC11	-	14944	36.77	C11.378	CLDN7 Isoform 1 of Claudin-7
920	KhC11	-	15337	2.36	C11.378	CLDN7 Isoform 1 of Claudin-7
921	KhC11	-	19082	88.92	C11.367	no_homologue
922	KhC11	-	20001	2.39	C11.367	no_homologue
923	KhC11	-	21040	1.17	n/a	n/a
924	KhC11	-	49961	3	n/a	n/a
925	KhC11	-	54632	3.41	C11.699	LRIG1 Leucine-rich repeat protein LRIG1
926	KhC11	-	97377	1.49	C11.374	KCNH2 Isoform 1 of Potassium voltage-gated channel subfamily H member 2
927	KhC11	-	127421	1.17	n/a	n/a
928	KhC11	-	130893	1.44	n/a	n/a
929	KhC11	-	142720	11.79	C11.288	ITLN1 Intelectin-1 precursor
930	KhC11	-	171496	133.37	C11.518	ABCG1 Isoform 6 of ATP-binding cassette sub-family G member 1
931	KhC11	-	171869	1.76	n/a	n/a
932	KhC11	-	186756	1.17	C11.567	SPTLC2 Serine palmitoyltransferase 2
933	KhC11	-	186974	53.3	C11.567	SPTLC2 Serine palmitoyltransferase 2
934	KhC11	-	273839	3.24	C11.271	NDUFAB1 Acyl carrier protein, mitochondrial precursor
935	KhC11	-	322467	6.29	C11.97	DCC1 CDNA FLJ30023 fis, clone 3NB692001022, weakly similar to Putative C3HC4-type RING zinc finger protein
936	KhC11	-	330596	3.9	C11.620	UHRF1 ubiquitin-like, containing PHD and RING finger domains, 1 isoform 2
937	KhC11	-	348166	11.63	C11.189	ABCB6 99 kDa protein
938	KhC11	-	381450	21.33	C11.471	ATP2C1 Isoform 6 of Calcium-transporting ATPase type 2C member 1
939	KhC11	-	399109	15.48	C11.357	CPSF4 Isoform 1 of Cleavage and polyadenylation specificity factor subunit 4
940	KhC11	-	410329	23.64	C11.291	TUBA3C Isoform 1 of Tubulin alpha-2 chain
941	KhC11	-	414342	420.42	C11.291	TUBA3C Isoform 1 of Tubulin alpha-2 chain
942	KhC11	-	462130	111.72	n/a	n/a
943	KhC11	-	488763	18.08	C11.222	no_homologue
944	KhC11	-	553359	2.22	C11.40	RAD51L3 Isoform 1 of DNA repair protein RAD51 homolog 4
945	KhC11	-	652351	1.49	C11.489	HMCN1 Hemicentin
946	KhC11	-	676522	6.65	C11.260	OS9 Isoform OS-9-1 of Protein OS-9 precursor
947	KhC11	-	679419	9.01	C11.690	B3GALT1 Beta-1,3-galactosyltransferase 1
948	KhC11	-	704528	1.73	n/a	n/a
949	KhC11	-	771860	1	n/a	n/a
950	KhC11	-	798598	1	C11.297	RHBDL2 Rhomboid-related protein 2
951	KhC11	-	833272	10.11	C11.121	GAPDH Glyceraldehyde-3-phosphate dehydrogenase
952	KhC11	-	833626	82.46	C11.121	GAPDH Glyceraldehyde-3-phosphate dehydrogenase
953	KhC11	-	846197	13.16	C11.334	CDT1 DNA replication factor Cdt1
954	KhC11	-	860325	88.63	C11.484	FLII Protein flightless-1 homolog
955	KhC11	-	901281	1.63	C11.61	C18orf24 Spindle and kinetochore-associated protein 1
956	KhC11	-	921940	182.57	C11.46-2	no_homologue
957	KhC11	-	999884	226.53	C11.394	no_homologue
958	KhC11	-	1000307	2.65	n/a	n/a
959	KhC11	-	1049801	1.54	C11.56	WDR26 Isoform 2 of WD repeat protein 26
960	KhC11	-	1092471	2.46	n/a	n/a
961	KhC11	-	1105590	1.63	n/a	n/a
962	KhC11	-	1143525	3.31	C11.159	GTPBP2 Isoform 1 of GTP-binding protein 2
963	KhC11	-	1152132	12.04	C11.159	GTPBP2 Isoform 1 of GTP-binding protein 2
964	KhC11	-	1162289	19.86	C11.434	DLG7 Isoform 2 of Discs large homolog 7
965	KhC11	-	1177399	13.21	C11.293	no_homologue
966	KhC11	-	1178731	145.65	C11.293	no_homologue
967	KhC11	-	1260252	3.73	C11.249	no_homologue
968	KhC11	-	1285088	1.86	C11.338	ANKRD27 Ankyrin repeat domain-containing protein 27
969	KhC11	-	1314411	3.8	n/a	n/a
970	KhC11	-	1337355	20.18	C11.299	FUT8 fucosyltransferase 8 isoform b
971	KhC11	-	1341317	5.48	n/a	n/a
972	KhC11	-	1341871	1	n/a	n/a
973	KhC11	-	1354394	35.7	C11.454	no_homologue
974	KhC11	-	1354509	23.74	C11.454	no_homologue
975	KhC11	-	1382206	37.97	C11.490	no_homologue
976	KhC11	-	1488359	1	C11.89	NID2 Nidogen-2 precursor
977	KhC11	-	1488756	26.49	C11.89	NID2 Nidogen-2 precursor
978	KhC11	-	1498863	4163.3	C11.89	NID2 Nidogen-2 precursor
979	KhC11	-	1529301	2.39	C11.143	MRCL3 Myosin regulatory light chain 2, nonsarcomeric
980	KhC11	-	1531995	1	C11.243	ACIN1 Isoform 2 of Apoptotic chromatin condensation inducer in the nucleus
981	KhC11	-	1541687	223.41	C11.243	ACIN1 Isoform 2 of Apoptotic chromatin condensation inducer in the nucleus
982	KhC11	-	1566713	8.29	C11.388	GATAD2B Transcriptional repressor p66 beta
983	KhC11	-	1576645	1.05	n/a	n/a
984	KhC11	-	1612754	8.97	C11.102	PIWIL1 Isoform 1 of Piwi-like protein 1
985	KhC11	-	1615783	13	C11.102	PIWIL1 Isoform 1 of Piwi-like protein 1
986	KhC11	-	1646125	1.12	C11.371	RNF20 E3 ubiquitin-protein ligase BRE1A
987	KhC11	-	1665677	79.78	n/a	n/a
988	KhC11	-	1676146	5.85	C11.202	ENAH Isoform 1 of Protein enabled homolog
989	KhC11	-	1685253	1.24	n/a	n/a
990	KhC11	-	1703827	6.24	n/a	n/a
991	KhC11	-	1850038	3.75	C11.319	ZNF395;FBXO16 F-box only protein 16
992	KhC11	-	1850306	1.54	n/a	n/a
993	KhC11	-	1936504	5.11	n/a	n/a
994	KhC11	-	1960069	2.34	C11.116	NPAS4 Neuronal PAS domain-containing protein 4
995	KhC11	-	1965399	1.12	n/a	n/a
996	KhC11	-	2008344	2.22	n/a	n/a
997	KhC11	-	2044820	1.73	C11.42	no_homologue
998	KhC11	-	2074018	5.34	C11.619	no_homologue
999	KhC11	-	2097987	59.14	n/a	n/a
1000	KhC11	-	2117421	7.92	C11.203	SYNJ2BP;C14orf112 Synaptojanin-2-binding protein
1001	KhC11	-	2125835	56.45	C11.327	no_homologue
1002	KhC11	-	2165097	4.63	C11.153	MYO18A Isoform 4 of Myosin-XVIIIa
1003	KhC11	-	2190468	2.95	C11.326	TTC8 Isoform 3 of Tetratricopeptide repeat protein 8
1004	KhC11	-	2190801	9.14	C11.326	TTC8 Isoform 3 of Tetratricopeptide repeat protein 8
1005	KhC11	-	2207553	2.75	C11.4	MYH6 Myosin-6
1006	KhC11	-	2207660	5.28	C11.4	MYH6 Myosin-6
1007	KhC11	-	2210511	2.85	C11.4	MYH6 Myosin-6
1008	KhC11	-	2216255	5.33	n/a	n/a
1009	KhC11	-	2378846	13.43	n/a	n/a
1010	KhC11	-	2513863	6.07	C11.482	no_homologue
1011	KhC11	-	2534035	2.54	C11.207-2	CABC1 Chaperone, ABC1 activity of bc1 complex homolog
1012	KhC11	-	2623031	3.65	C11.235	ELOVL4 Elongation of very long chain fatty acids protein 4
1013	KhC11	-	2673695	1.39	n/a	n/a
1014	KhC11	-	2760662	4.41	C11.246	C14orf24 Uncharacterized protein C14orf24
1015	KhC11	-	2777925	20.64	C11.181	RIPK1 Receptor-interacting serine/threonine-protein kinase 1
1016	KhC11	-	2828122	1.83	C11.509	RFNG Beta-1,3-N-acetylglucosaminyltransferase radical fringe
1017	KhC11	-	2900767	1.05	C11.59	FASN Fatty acid synthase
1018	KhC11	-	2910944	24.9	C11.701	no_homologue
1019	KhC11	-	3037113	2.24	C11.272	HEATR5B HEAT repeat containing 5B
1020	KhC11	-	3065345	50.63	n/a	n/a
1021	KhC11	-	3131516	1.66	C11.637	CHAC2 ChaC, cation transport regulator homolog 2
1022	KhC11	-	3143657	1	C11.381	PKNOX2 Homeobox protein PKNOX2
1023	KhC11	-	3156505	1.56	n/a	n/a
1024	KhC11	-	3169987	5.07	C11.217	SLC17A5 Sialin
1025	KhC11	-	3170764	6.75	C11.217	SLC17A5 Sialin
1026	KhC11	-	3173624	3.9	C11.122	SLC17A5 Sialin
1027	KhC11	-	3184508	1.78	C11.34	no_homologue
1028	KhC11	-	3195894	1.39	C11.80	KIF5C Kinesin heavy chain isoform 5C
1029	KhC11	-	3224416	115.41	C11.117	ESF1 ESF1 homolog
1030	KhC11	-	3299509	5.43	C11.215	GPRC5B G-protein coupled receptor family C group 5 member B precursor
1031	KhC11	-	3408980	1.51	C11.585	HLCS Biotin--protein ligase
1032	KhC11	-	3425521	26.27	C11.26	UPP2 Uridine phosphorylase 2
1033	KhC11	-	3426030	6.41	C11.26	UPP2 Uridine phosphorylase 2
1034	KhC11	-	3442990	5.07	C11.499	no_homologue
1035	KhC11	-	3467104	33.89	C11.94	KIAA0020 Protein KIAA0020
1036	KhC11	-	3469858	6.8	C11.7	DICER1 dicer1
1037	KhC11	-	3504492	15.96	C11.5	NUSAP1 nucleolar and spindle associated protein 1 isoform 2
1038	KhC11	-	3504640	1.39	C11.5	NUSAP1 nucleolar and spindle associated protein 1 isoform 2
1039	KhC11	-	3546562	11.34	n/a	n/a
1040	KhC11	-	3582484	79.13	C11.643	UQCRC2 Ubiquinol-cytochrome-c reductase complex core protein 2, mitochondrial precursor
1041	KhC11	-	3589231	2.21	n/a	n/a
1042	KhC11	-	3600354	1.85	C11.111	MINPP1 Isoform 1 of Multiple inositol polyphosphate phosphatase 1 precursor
1043	KhC11	-	3637276	2.68	C11.498	HTATIP Isoform 2 of Histone acetyltransferase HTATIP
1044	KhC11	-	3718142	7.01	n/a	n/a
1045	KhC11	-	3814367	2.44	C11.529	no_homologue
1046	KhC11	-	3823471	14.12	n/a	n/a
1047	KhC11	-	3843318	1.12	n/a	n/a
1048	KhC11	-	3914972	5.33	C11.58	XRN2 Isoform 1 of 5'-3' exoribonuclease 2
1049	KhC11	-	3924094	34.33	C11.58-2	XRN2 Isoform 2 of 5'-3' exoribonuclease 2
1050	KhC11	-	4076482	34.89	C11.459	RBM3 Putative RNA-binding protein 3
1051	KhC11	-	4076974	23.41	C11.459	RBM3 Putative RNA-binding protein 3
1052	KhC11	-	4077134	2.43	C11.459	RBM3 Putative RNA-binding protein 3
1053	KhC11	-	4079119	3.32	C11.533-2	CCBL2 RNA binding motif protein, X-linked-like 1
1054	KhC11	-	4079332	19.66	C11.533-2	CCBL2 RNA binding motif protein, X-linked-like 1
1055	KhC11	-	4079751	1.97	C11.533	CIRBP 32 kDa protein
1056	KhC11	-	4085310	1.97	C11.270	DISP1 dispatched A
1057	KhC11	-	4123101	22.34	n/a	n/a
1058	KhC11	-	4125161	12.43	C11.229	no_homologue
1059	KhC11	-	4156920	9.4	n/a	n/a
1060	KhC11	-	4191773	1.02	C11.556	ANKRD32;BRCTD1 Ankyrin repeAt domAin 32
1061	KhC11	-	4253298	17.5	C11.221	C15orf41 Isoform 1 of Uncharacterized protein C15orf41
1062	KhC11	-	4266269	1.78	C11.635	ZFR 117 kDa protein
1063	KhC11	-	4309837	6.83	C11.158	FUT8 Isoform 1 of Alpha-(1,6)-fucosyltransferase
1064	KhC11	-	4323216	10.85	C11.158	FUT8 Isoform 1 of Alpha-(1,6)-fucosyltransferase
1065	KhC11	-	4353547	7.94	C11.535	DPF3 CDNA FLJ44986 fis, clone BRAWH3005886, moderately similar to Zinc- finger protein cer-d4
1066	KhC11	-	4355812	51.08	C11.535	DPF3 CDNA FLJ44986 fis, clone BRAWH3005886, moderately similar to Zinc- finger protein cer-d4
1067	KhC11	-	4380152	24.21	C11.645	PLEKHB2 Isoform 3 of Pleckstrin homology domain-containing family B member 2
1068	KhC11	-	4471219	1.9	n/a	n/a
1069	KhC11	-	4471336	3.75	n/a	n/a
1070	KhC11	-	4497799	4.48	C11.29	TADA2L Transcriptional adapter 2-like
1071	KhC11	-	4514108	347.6	C11.175	JTB HSPC222
1072	KhC11	-	4545734	4.58	C11.502	KLHL32 71 kDa protein
1073	KhC11	-	4558597	7.04	C11.128	YIPF3 Protein YIPF3
1074	KhC11	-	4565873	4.83	n/a	n/a
1075	KhC11	-	4615277	108.12	C11.68	HYLS1 Hydrolethalus syndrome protein 1
1076	KhC11	-	4726707	5.48	n/a	n/a
1077	KhC11	-	4731150	2.24	n/a	n/a
1078	KhC11	-	4731530	1.54	n/a	n/a
1079	KhC11	-	4751037	13.55	C11.242	no_homologue
1080	KhC11	-	4751281	1.99	C11.242	no_homologue
1081	KhC11	-	4762537	4.9	C11.676	TP53RK TP53-regulating kinase
1082	KhC11	-	4763506	11.98	C11.676	TP53RK TP53-regulating kinase
1083	KhC11	-	4788724	11.92	C11.493	CRYAB Alpha crystallin B chain
1084	KhC11	-	4817792	14.6	C11.52	no_homologue
1085	KhC11	-	4820732	1.02	C11.727	SAP18 Histone deacetylase complex subunit SAP18
1086	KhC11	-	4821062	22.12	C11.727	SAP18 Histone deacetylase complex subunit SAP18
1087	KhC11	-	4852236	12.06	n/a	n/a
1088	KhC11	-	4891241	7.36	n/a	n/a
1089	KhC11	-	4925151	5.24	C11.682	SLCO4A1 Isoform 1 of Solute carrier organic anion transporter family member 4A1
1090	KhC11	-	4941855	1.12	C11.572	C1D nuclear DNA-binding protein
1091	KhC11	-	4955110	1.56	n/a	n/a
1092	KhC11	-	4985596	55.04	n/a	n/a
1093	KhC11	-	4987741	3.78	n/a	n/a
1094	KhC11	-	4992006	30.94	n/a	n/a
1095	KhC11	-	5012183	66.13	C11.358	PGAM1;hCG_2015269;hCG_2015138 Phosphoglycerate mutase 1
1096	KhC11	-	5030063	1.17	n/a	n/a
1097	KhC11	-	5128886	1.49	C11.488	PAX9 Paired box protein Pax-9
1098	KhC11	-	5137367	1.61	C11.22-2	no_homologue
1099	KhC11	-	5139862	15.45	C11.22	ACTR2 Actin-like protein 2
1100	KhC11	-	5140043	758.19	C11.22	ACTR2 Actin-like protein 2
1101	KhC12	+	16072	3.94	C12.521	CALML6 Calmodulin-like 6
1102	KhC12	+	21970	3.92	C12.40	VPS4A Vacuolar protein sorting-associating protein 4A
1103	KhC12	+	50478	6.46	n/a	n/a
1104	KhC12	+	65534	18.91	C12.190	no_homologue
1105	KhC12	+	66989	18.54	C12.395	no_homologue
1106	KhC12	+	154341	1.1	n/a	n/a
1107	KhC12	+	171380	1.8	C12.537	SAMD8 Sterile alpha motif domain containing 8
1108	KhC12	+	204151	53.28	C12.370	FOXK1 Isoform 1 of Forkhead box protein K1
1109	KhC12	+	212497	12.67	n/a	n/a
1110	KhC12	+	246811	8.28	C12.204	GRID1 Glutamate receptor delta-1 subunit precursor
1111	KhC12	+	255108	2.39	n/a	n/a
1112	KhC12	+	341352	1.29	C12.577	HOXD8 Homeobox protein Hox-D8
1113	KhC12	+	398620	186.45	C12.188	no_homologue
1114	KhC12	+	402233	1.22	C12.188	no_homologue
1115	KhC12	+	424482	3.71	C12.657	LONP2 Peroxisomal Lon protease homolog 2
1116	KhC12	+	471183	79.85	C12.100	GON4L Isoform 1 of GON-4-like protein
1117	KhC12	+	475520	78.74	C12.33	C6orf108 c-Myc-responsive protein Rcl
1118	KhC12	+	516745	9.46	n/a	n/a
1119	KhC12	+	516857	11.53	n/a	n/a
1120	KhC12	+	519230	8.85	C12.326	GFPT1 Isoform 2 of Glucosamine--fructose-6-phosphate aminotransferase [isomerizing] 1
1121	KhC12	+	528282	7.55	C12.326	GFPT1 Isoform 2 of Glucosamine--fructose-6-phosphate aminotransferase [isomerizing] 1
1122	KhC12	+	531149	11.48	C12.326	GFPT1 Isoform 2 of Glucosamine--fructose-6-phosphate aminotransferase [isomerizing] 1
1123	KhC12	+	590897	3.12	C12.103	LMNB2 Lamin B2
1124	KhC12	+	595018	1.27	C12.103	LMNB2 Lamin B2
1125	KhC12	+	596626	9.85	C12.103	LMNB2 Lamin B2
1126	KhC12	+	649243	26.22	C12.416	FLJ20920 Hypothetical protein FLJ20920
1127	KhC12	+	747495	4.17	C12.362	no_homologue
1128	KhC12	+	825433	7.73	C12.403	LIN28B Lin-28 homolog B
1129	KhC12	+	859682	132.46	C12.418	EIF1AX Eukaryotic translation initiation factor 1A, X-chromosomal
1130	KhC12	+	860045	5.29	C12.418	EIF1AX Eukaryotic translation initiation factor 1A, X-chromosomal
1131	KhC12	+	917134	197.61	C12.146	no_homologue
1132	KhC12	+	992180	35.6	C12.280	no_homologue
1133	KhC12	+	1030207	5	n/a	n/a
1134	KhC12	+	1088747	4.95	C12.276	REEP5 21 kDa protein
1135	KhC12	+	1178052	1.44	C12.481	37 kDa protein
1136	KhC12	+	1220232	3.8	n/a	n/a
1137	KhC12	+	1249590	4.58	C12.686	no_homologue
1138	KhC12	+	1253433	2.02	C12.687	no_homologue
1139	KhC12	+	1414432	1.41	n/a	n/a
1140	KhC12	+	1446033	3.22	n/a	n/a
1141	KhC12	+	1464944	2.1	C12.374	CLPX ATP-dependent Clp protease ATP-binding subunit ClpX-like, mitochondrial precursor
1142	KhC12	+	1515003	4.11	n/a	n/a
1143	KhC12	+	1592036	44.08	C12.47	PDHA1 Pyruvate dehydrogenase E1 component alpha subunit, somatic form, mitochondrial precursor
1144	KhC12	+	1629759	3.36	n/a	n/a
1145	KhC12	+	1645320	3.88	C12.532	no_homologue
1146	KhC12	+	1649376	102.61	C12.532	no_homologue
1147	KhC12	+	1652764	27.19	C12.181	ALDH3A1 Aldehyde dehydrogenase, dimeric NADP-preferring
1148	KhC12	+	1654379	1.63	C12.181	ALDH3A1 Aldehyde dehydrogenase, dimeric NADP-preferring
1149	KhC12	+	1694404	6.22	n/a	n/a
1150	KhC12	+	1775542	2.44	n/a	n/a
1151	KhC12	+	1794915	1.32	n/a	n/a
1152	KhC12	+	1868774	12.02	n/a	n/a
1153	KhC12	+	2066101	6.73	C12.73	SKP1A Isoform 1 of S-phase kinase-associated protein 1A
1154	KhC12	+	2153522	1.17	n/a	n/a
1155	KhC12	+	2200828	42.52	C12.183	BMS1 Ribosome biogenesis protein BMS1 homolog
1156	KhC12	+	2294965	2.12	C12.54	CUL5 Cullin homolog 5
1157	KhC12	+	2385747	26.22	n/a	n/a
1158	KhC12	+	2386929	5.8	n/a	n/a
1159	KhC12	+	2446268	12.47	C12.398	SLC23A2 Solute carrier family 23 member 2
1160	KhC12	+	2446697	1.27	C12.398	SLC23A2 Solute carrier family 23 member 2
1161	KhC12	+	2465680	1.17	n/a	n/a
1162	KhC12	+	2487865	82.44	C12.283	no_homologue
1163	KhC12	+	2495822	66.85	C12.497	ARHGAP10 Rho GTPase activating protein 10
1164	KhC12	+	2498339	1.76	C12.497	ARHGAP10 Rho GTPase activating protein 10
1165	KhC12	+	2610994	4.05	n/a	n/a
1166	KhC12	+	2646717	14.43	C12.429	AIFM3 Isoform 2 of Apoptosis-inducing factor 3
1167	KhC12	+	2732683	1.44	C12.150	OXA1L Isoform 1 of Inner membrane protein OXA1L, mitochondrial precursor
1168	KhC12	+	2764317	3.19	n/a	n/a
1169	KhC12	+	2956010	4.19	n/a	n/a
1170	KhC12	+	2993076	2.12	n/a	n/a
1171	KhC12	+	3007217	4.58	C12.666	GHSR Isoform 1A of Growth hormone secretagogue receptor type 1
1172	KhC12	+	3033691	4.24	C12.241	LY75 Isoform 1 of Lymphocyte antigen 75 precursor
1173	KhC12	+	3071284	26.91	n/a	n/a
1174	KhC12	+	3071679	1.92	n/a	n/a
1175	KhC12	+	3162064	6.99	C12.368	KIDINS220 Hypothetical protein DKFZp434F0621
1176	KhC12	+	3171706	6.07	C12.180	no_homologue
1177	KhC12	+	3176614	4.63	C12.180	no_homologue
1178	KhC12	+	3190066	1.36	C12.180	no_homologue
1179	KhC12	+	3372271	8.06	C12.259	MORN3 Isoform 1 of MORN repeat-containing protein 3
1180	KhC12	+	3612758	2.17	C12.323	AQP8 27 kDa protein
1181	KhC12	+	3615373	8.97	C12.323	AQP8 27 kDa protein
1182	KhC12	+	3708245	3.63	n/a	n/a
1183	KhC12	+	3823244	39.09	C12.349	HIGD2A HIG1 domain family member 2A
1184	KhC12	+	3881614	8.9	C12.99-3	UBE2D3 ubiquitin-conjugating enzyme E2D 3 isoform 2
1185	KhC12	+	3884296	1.34	C12.455	UBE2D3 ubiquitin-conjugating enzyme E2D 3 isoform 2
1186	KhC12	+	3895341	6.4	C12.292	MELK Maternal embryonic leucine zipper kinase
1187	KhC12	+	3900765	163.37	C12.317	HNRPAB Isoform 2 of Heterogeneous nuclear ribonucleoprotein A/B
1188	KhC12	+	3902793	6.32	C12.317	HNRPAB Isoform 2 of Heterogeneous nuclear ribonucleoprotein A/B
1189	KhC12	+	3906386	1.49	C12.265	NDUFV2 NADH dehydrogenase [ubiquinone] flavoprotein 2, mitochondrial precursor
1190	KhC12	+	4039593	2.34	C12.426	ACRC Acidic repeat-containing protein
1191	KhC12	+	4077848	1.41	n/a	n/a
1192	KhC12	+	4080728	2.53	C12.50	no_homologue
1193	KhC12	+	4096077	28.04	C12.376	no_homologue
1194	KhC12	+	4096222	6.24	C12.376	no_homologue
1195	KhC12	+	4096607	208.06	C12.376	no_homologue
1196	KhC12	+	4097634	5.39	C12.376	no_homologue
1197	KhC12	+	4099788	10.38	C12.376	no_homologue
1198	KhC12	+	4143355	8.31	C12.299	ERGIC3 Isoform 1 of Endoplasmic reticulum-Golgi intermediate compartment protein 3
1199	KhC12	+	4143987	1	C12.299	ERGIC3 Isoform 1 of Endoplasmic reticulum-Golgi intermediate compartment protein 3
1200	KhC12	+	4213660	4.75	n/a	n/a
1201	KhC12	+	4213927	2.9	n/a	n/a
1202	KhC12	+	4234314	1.68	C12.540	GPR64 G protein-coupled receptor 64
1203	KhC12	+	4259262	3.05	n/a	n/a
1204	KhC12	+	4340178	2.75	C12.439	DAPP1 Isoform 1 of Dual adapter for phosphotyrosine and 3-phosphotyrosine and 3- phosphoinositide
1205	KhC12	+	4341546	11.13	C12.439	DAPP1 Isoform 1 of Dual adapter for phosphotyrosine and 3-phosphotyrosine and 3- phosphoinositide
1206	KhC12	+	4341989	1.32	C12.439	DAPP1 Isoform 1 of Dual adapter for phosphotyrosine and 3-phosphotyrosine and 3- phosphoinositide
1207	KhC12	+	4395399	31.21	C12.415	C11orf54 Isoform 1 of Ester hydrolase C11orf54
1208	KhC12	+	4403024	1.05	C12.447	no_homologue
1209	KhC12	+	4517169	2.44	C12.19	SETD8 Isoform 1 of Histone-lysine N-methyltransferase, H4 lysine-20 specific
1210	KhC12	+	4598496	1.22	n/a	n/a
1211	KhC12	+	4743892	12.94	C12.624	no_homologue
1212	KhC12	+	4744109	8.34	C12.624	no_homologue
1213	KhC12	+	4744614	2.02	C12.624	no_homologue
1214	KhC12	+	4751386	23.78	C12.200	PMPCB 55 kDa protein
1215	KhC12	+	4785251	36.17	C12.3	FTCD Isoform A of Formimidoyltransferase-cyclodeaminase
1216	KhC12	+	4957335	24.83	C12.538	ATP6V1F Vacuolar ATP synthase subunit F
1217	KhC12	+	5012708	8.05	C12.244	no_homologue
1218	KhC12	+	5026428	16.16	C12.348	PSTPIP1 Isoform 2 of Proline-serine-threonine phosphatase-interacting protein 1
1219	KhC12	+	5119628	1.83	n/a	n/a
1220	KhC12	+	5140107	1	C12.631	ARID1A CDNA FLJ14749 fis, clone NT2RP3002876, weakly similar to Drosophila melanogaster eyelid (eld) mRNA
1221	KhC12	+	5232363	1	C12.5	no_homologue
1222	KhC12	+	5254850	4.71	C12.219	RNASEH1 Ribonuclease H1
1223	KhC12	+	5263622	20.09	C12.446	MYCBP;GJA10 C-Myc-binding protein
1224	KhC12	+	5307792	15.35	C12.617	C1orf43 Isoform 1 of Uncharacterized protein C1orf43
1225	KhC12	+	5325729	31.99	C12.420	MRPS23 Mitochondrial ribosomal protein S23
1226	KhC12	+	5351534	12.31	n/a	n/a
1227	KhC12	-	14070	17.64	C12.417-2	TNNC1 Troponin C, slow skeletal and cardiac muscles
1228	KhC12	-	14921	1.71	C12.417	TNNC1 Troponin C, slow skeletal and cardiac muscles
1229	KhC12	-	15394	386.85	C12.417	TNNC2 Troponin C, skeletal muscle
1230	KhC12	-	266875	1.27	n/a	n/a
1231	KhC12	-	317327	49.27	C12.408	MGAT5 Alpha-1,6-mannosylglycoprotein 6-beta-N-acetylglucosaminyltransferase V
1232	KhC12	-	323439	183.81	C12.408	MGAT5 Alpha-1,6-mannosylglycoprotein 6-beta-N-acetylglucosaminyltransferase V
1233	KhC12	-	329778	2.27	n/a	n/a
1234	KhC12	-	335975	52.58	n/a	n/a
1235	KhC12	-	355304	1.49	n/a	n/a
1236	KhC12	-	426658	39.53	C12.274	LONP2 Peroxisomal Lon protease homolog 2
1237	KhC12	-	454946	4.53	n/a	n/a
1238	KhC12	-	588755	1.97	C12.434	no_homologue
1239	KhC12	-	628060	3.65	C12.112	ALOX5 Arachidonate 5-lipoxygenase
1240	KhC12	-	740816	1.34	C12.251	SLC2A8 Solute carrier family 2, facilitated glucose transporter member 8
1241	KhC12	-	746080	1.56	C12.251	SLC2A8 Solute carrier family 2, facilitated glucose transporter member 8
1242	KhC12	-	822162	8.07	C12.267	BRWD3 Isoform 1 of Bromodomain and WD repeat domain-containing protein 3
1243	KhC12	-	960751	25.98	C12.330	THUMPD1 Hypothetical protein DKFZp686C1054
1244	KhC12	-	1018543	84.12	n/a	n/a
1245	KhC12	-	1085333	3.65	C12.396	EFHD1 EF-hand domain-containing protein 1
1246	KhC12	-	1085604	1.24	C12.396	EFHD1 EF-hand domain-containing protein 1
1247	KhC12	-	1085830	4.32	C12.396	EFHD1 EF-hand domain-containing protein 1
1248	KhC12	-	1237088	36.67	n/a	n/a
1249	KhC12	-	1259210	12.65	C12.592	no_homologue
1250	KhC12	-	1278170	1.69	n/a	n/a
1251	KhC12	-	1393424	24.2	C12.390	C11orf9 C11orf9
1252	KhC12	-	1582731	3.21	C12.185	SRP19 Signal recognition particle 19 kDa protein
1253	KhC12	-	1627806	3.02	n/a	n/a
1254	KhC12	-	1666530	1.39	n/a	n/a
1255	KhC12	-	1691181	5.7	n/a	n/a
1256	KhC12	-	1698038	1.46	n/a	n/a
1257	KhC12	-	1721312	5.38	C12.472-2	FABP7 Fatty acid-binding protein, brain
1258	KhC12	-	1755853	17.87	C12.77	no_homologue
1259	KhC12	-	1769466	3.09	n/a	n/a
1260	KhC12	-	1806576	3.71	n/a	n/a
1261	KhC12	-	1868139	1.34	C12.12	CYP4B1 Pulmonary cytochrome P450 4B1 variant
1262	KhC12	-	1890300	7.4	C12.399	MLSTD2 60 kDa protein
1263	KhC12	-	1912355	12.16	C12.159	ETNK1 Ethanolamine kinase 1
1264	KhC12	-	2022624	2.75	C12.454	C1orf149 Isoform 1 of Uncharacterized protein C1orf149
1265	KhC12	-	2023018	29.82	C12.454	C1orf149 Isoform 1 of Uncharacterized protein C1orf149
1266	KhC12	-	2023293	1.61	C12.454	C1orf149 Isoform 1 of Uncharacterized protein C1orf149
1267	KhC12	-	2032992	2.85	C12.661	COMT Isoform Membrane-bound of Catechol O-methyltransferase
1268	KhC12	-	2074177	1.61	n/a	n/a
1269	KhC12	-	2075178	3.26	n/a	n/a
1270	KhC12	-	2152883	22.57	C12.343	MAFK Transcription factor MafK
1271	KhC12	-	2228799	1.44	n/a	n/a
1272	KhC12	-	2288424	241.12	C12.679	HABP2 Hyaluronan-binding protein 2 precursor
1273	KhC12	-	2390444	1.36	C12.14	CDH18 Cadherin-18 precursor
1274	KhC12	-	2393110	2.24	C12.14	CDH18 Cadherin-18 precursor
1275	KhC12	-	2422313	2.12	C12.74	PXDN peroxidasin homolog
1276	KhC12	-	2495865	1.54	n/a	n/a
1277	KhC12	-	2498397	13.01	n/a	n/a
1278	KhC12	-	2500412	8.46	n/a	n/a
1279	KhC12	-	2556912	9.84	C12.509	SULT1C2 Isoform Short of Sulfotransferase 1C1
1280	KhC12	-	2616913	22.89	C12.544	B3GALT1 Beta-1,3-galactosyltransferase 1
1281	KhC12	-	2776076	10.97	n/a	n/a
1282	KhC12	-	2792561	1.17	n/a	n/a
1283	KhC12	-	2797427	1.78	n/a	n/a
1284	KhC12	-	2799040	1.34	C12.576	UBE2J1 Ubiquitin-conjugating enzyme E2 J1
1285	KhC12	-	2802606	6.63	C12.576	UBE2J1 Ubiquitin-conjugating enzyme E2 J1
1286	KhC12	-	2909347	1.02	C12.279	SAMHD1 SAM domain and HD domain-containing protein 1
1287	KhC12	-	3055103	239.54	n/a	n/a
1288	KhC12	-	3145321	62.12	C12.432	C22orf28 UPF0027 protein C22orf28
1289	KhC12	-	3176649	24.99	n/a	n/a
1290	KhC12	-	3178346	14.77	n/a	n/a
1291	KhC12	-	3188996	8.7	n/a	n/a
1292	KhC12	-	3200951	92.48	C12.11	no_homologue
1293	KhC12	-	3380576	1.22	n/a	n/a
1294	KhC12	-	3505841	1.12	C12.671	FLNC Isoform 1 of Filamin-C
1295	KhC12	-	3524227	1.05	C12.613	FLJ37396 CDNA FLJ37396 fis, clone BRAMY2027396
1296	KhC12	-	3545915	1.63	C12.613	FLJ37396 CDNA FLJ37396 fis, clone BRAMY2027396
1297	KhC12	-	3697964	1.24	C12.117	NGDN Isoform 1 of Neuroguidin
1298	KhC12	-	3767054	18.01	C12.156	TLL2 Tolloid-like protein 2 precursor
1299	KhC12	-	3890248	3.63	C12.451	CASP2 Isoform ICH-1L of Caspase-2 precursor
1300	KhC12	-	3897859	2	n/a	n/a
1301	KhC12	-	3901077	415.37	n/a	n/a
1302	KhC12	-	3914304	31.85	n/a	n/a
1303	KhC12	-	3982291	26.41	n/a	n/a
1304	KhC12	-	4036402	1.07	C12.662	C6 Complement component C6 precursor
1305	KhC12	-	4093000	14.5	C12.453	DRAM Damage-regulated autophagy modulator
1306	KhC12	-	4104913	2.95	C12.469	TYR Isoform 1 of Tyrosinase precursor
1307	KhC12	-	4111308	70.26	C12.153	BCKDHB 2-oxoisovalerate dehydrogenase subunit beta, mitochondrial precursor
1308	KhC12	-	4142936	30.61	C12.441	IGF2BP1 Insulin-like growth factor 2 mRNA-binding protein 1
1309	KhC12	-	4146184	115.69	C12.630	no_homologue
1310	KhC12	-	4146974	13.11	C12.35	RBM16 141 kDa protein
1311	KhC12	-	4156575	294.36	C12.35	RBM16 141 kDa protein
1312	KhC12	-	4177612	12.47	C12.457	TFAM Transcription factor A, mitochondrial precursor
1313	KhC12	-	4179794	2.34	C12.143	EIF4E Eukaryotic translation initiation factor 4E
1314	KhC12	-	4348677	7.68	n/a	n/a
1315	KhC12	-	4394461	20.44	n/a	n/a
1316	KhC12	-	4407098	146.9	C12.221	no_homologue
1317	KhC12	-	4408787	1	C12.319	CHID1 Isoform 2 of Chitinase domain-containing protein 1 precursor
1318	KhC12	-	4462255	2.54	n/a	n/a
1319	KhC12	-	4517095	17.55	n/a	n/a
1320	KhC12	-	4598401	4.05	C12.486	CLIP4 Hypothetical protein
1321	KhC12	-	4659062	10.02	C12.346	C4orf22 Chromosome 4 open reading frame 22
1322	KhC12	-	4748563	2.66	C12.442	CHORDC1 Cysteine and histidine-rich domain-containing protein 1
1323	KhC12	-	4748714	9.89	C12.442	CHORDC1 Cysteine and histidine-rich domain-containing protein 1
1324	KhC12	-	4762846	61.97	C12.174	no_homologue
1325	KhC12	-	4763011	2.87	n/a	n/a
1326	KhC12	-	4957040	26.53	C12.107	RPL10 60S ribosomal protein L10
1327	KhC12	-	5100774	13.04	C12.555	WBSCR27 Williams-Beuren syndrome chromosome region 27 protein
1328	KhC12	-	5109713	1.61	n/a	n/a
1329	KhC12	-	5119212	1.61	n/a	n/a
1330	KhC12	-	5164542	21.01	n/a	n/a
1331	KhC13	+	65566	171.79	C13.106	GMDS GDP-mannose 4,6 dehydratase
1332	KhC13	+	66016	47.32	C13.106	GMDS GDP-mannose 4,6 dehydratase
1333	KhC13	+	66515	9.34	C13.106	GMDS GDP-mannose 4,6 dehydratase
1334	KhC13	+	70313	1.05	C13.106	GMDS GDP-mannose 4,6 dehydratase
1335	KhC13	+	101993	6.26	C13.149	FAM119A Protein FAM119A
1336	KhC13	+	114964	12.36	C13.146	HMCN1 Hemicentin
1337	KhC13	+	122219	13.94	C13.16	HMCN1 Hemicentin
1338	KhC13	+	197912	1.54	C13.79	TLL1 Isoform 1 of Tolloid-like protein 1 precursor
1339	KhC13	+	253491	2.93	C13.71	C2 Complement C2 precursor (Fragment)
1340	KhC13	+	266690	5.68	C13.71	C2 Complement C2 precursor (Fragment)
1341	KhC13	+	289037	1.05	n/a	n/a
1342	KhC13	+	350927	103.69	C13.127	TP53INP2 Tumor protein p53-inducible nuclear protein 2
1343	KhC13	+	370929	1.76	C13.67	PPA1 Inorganic pyrophosphatase
1344	KhC13	+	371167	54.08	C13.67	PPA1 Inorganic pyrophosphatase
1345	KhC13	+	372276	1390.3	C13.67	PPA1 Inorganic pyrophosphatase
1346	KhC13	+	373997	3.46	C13.67	PPA1 Inorganic pyrophosphatase
1347	KhC13	+	385159	3.51	n/a	n/a
1348	KhC13	+	408897	1.39	C13.56	CCDC56 Coiled-coil domain-containing protein 56
1349	KhC13	+	604167	21.84	n/a	n/a
1350	KhC13	+	651306	6.73	C13.31	SPARC SPARC precursor
1351	KhC13	+	702602	44.1	n/a	n/a
1352	KhC13	+	776583	5.38	C13.1	no_homologue
1353	KhC13	+	986898	1.17	n/a	n/a
1354	KhC13	+	1018597	1.56	C13.184	B3GALT1 Beta-1,3-galactosyltransferase 1
1355	KhC13	+	1035475	1.58	n/a	n/a
1356	KhC13	+	1060290	8.16	C13.142	SEC22B Vesicle-trafficking protein SEC22b
1357	KhC13	+	1069456	2.22	C13.152	B3GNT7 UDP-GlcNAc:betaGal beta-1,3-N-acetylglucosaminyltransferase 7
1358	KhC13	+	1071081	1.29	C13.23	no_homologue
1359	KhC13	+	1093638	16.33	n/a	n/a
1360	KhC13	+	1100041	3.58	C13.140	no_homologue
1361	KhC13	+	1190776	4.09	C13.60	no_homologue
1362	KhC13	+	1192822	5.8	C13.134	no_homologue
1363	KhC13	+	1377334	2.85	n/a	n/a
1364	KhC13	+	1451615	6.68	n/a	n/a
1365	KhC13	+	1456619	6.77	C13.119	CA14 Carbonic anhydrase 14 precursor
1366	KhC13	+	1492449	1.86	C13.179	CTA-126B4.3 Gastric cancer antigen Zg14
1367	KhC13	+	1503624	7.28	C13.129	SVEP1 polydom
1368	KhC13	+	1526356	29.26	C13.89	PMPCA Mitochondrial-processing peptidase alpha subunit, mitochondrial precursor
1369	KhC13	+	1546679	209.93	C13.195	UCK1 Uridine-cytidine kinase 1
1370	KhC13	+	1557647	6.6	n/a	n/a
1371	KhC13	+	1592980	2.12	C13.41	DUSP11 Isoform 1 of RNA/RNP complex-1-interacting phosphatase
1372	KhC13	+	1594129	6	C13.41	DUSP11 Isoform 1 of RNA/RNP complex-1-interacting phosphatase
1373	KhC13	+	1601680	49.71	C13.116	COL5A1 Collagen alpha-1(V) chain precursor
1374	KhC13	+	1605801	1.36	C13.116	COL5A1 Collagen alpha-1(V) chain precursor
1375	KhC13	+	1609547	1.39	C13.116	COL5A1 Collagen alpha-1(V) chain precursor
1376	KhC13	+	1663677	1.29	n/a	n/a
1377	KhC13	+	1721569	2.1	C13.85	no_homologue
1378	KhC13	+	1741512	2.85	C13.73	FNBP1 Isoform 3 of Formin-binding protein 1
1379	KhC13	-	65113	1.39	n/a	n/a
1380	KhC13	-	112227	562.47	C13.130	MAP1LC3C Microtubule-associated proteins 1A/1B light chain 3C precursor
1381	KhC13	-	120173	1.12	n/a	n/a
1382	KhC13	-	146475	5.7	C13.62	PDCD5 Programmed cell death protein 5
1383	KhC13	-	160334	10.26	n/a	n/a
1384	KhC13	-	171694	1	C13.59	BOLL Isoform 2 of Protein boule-like
1385	KhC13	-	203518	3.75	n/a	n/a
1386	KhC13	-	575478	2.87	C13.193	no_homologue
1387	KhC13	-	618754	12.01	C13.35	LECT1 Chondromodulin-1 precursor
1388	KhC13	-	619410	51.59	C13.35	LECT1 Chondromodulin-1 precursor
1389	KhC13	-	623798	4.04	C13.13	SURF4 Isoform 1 of Surfeit locus protein 4
1390	KhC13	-	627190	7.82	C13.13	SURF4 Isoform 1 of Surfeit locus protein 4
1391	KhC13	-	627933	187.56	C13.13	SURF4 Isoform 1 of Surfeit locus protein 4
1392	KhC13	-	638938	2.97	C13.8	no_homologue
1393	KhC13	-	743640	7.5	n/a	n/a
1394	KhC13	-	743763	1.54	n/a	n/a
1395	KhC13	-	795126	7.9	C13.159	C1orf55 Isoform 1 of Uncharacterized protein C1orf55
1396	KhC13	-	855705	1.22	C13.105	PLCD4 Phospholipase C delta 4
1397	KhC13	-	911968	1.95	n/a	n/a
1398	KhC13	-	926694	57.79	n/a	n/a
1399	KhC13	-	1017271	21.01	C13.19	MEGF11 Multiple epidermal growth factor-like domain-containing protein 11
1400	KhC13	-	1017525	4.22	C13.19	MEGF11 Multiple epidermal growth factor-like domain-containing protein 11
1401	KhC13	-	1059703	2.07	C13.6	no_homologue
1402	KhC13	-	1066920	22.7	C13.29	RPS5 40S ribosomal protein S5
1403	KhC13	-	1071976	3.07	n/a	n/a
1404	KhC13	-	1190628	122.98	C13.78	no_homologue
1405	KhC13	-	1192527	34.07	n/a	n/a
1406	KhC13	-	1221839	1.88	C13.93	ALDH9A1 aldehyde dehydrogenase 9A1
1407	KhC13	-	1273371	39.79	n/a	n/a
1408	KhC13	-	1398955	2.27	n/a	n/a
1409	KhC13	-	1587570	2.46	n/a	n/a
1410	KhC13	-	1600051	1.34	n/a	n/a
1411	KhC13	-	1772923	5.29	C13.33	LSM2 U6 snRNA-associated Sm-like protein LSm2
1412	KhC14	+	10820	14.72	n/a	n/a
1413	KhC14	+	221157	56.88	n/a	n/a
1414	KhC14	+	234232	16.38	C14.61	THAP4 Isoform 1 of THAP domain-containing protein 4
1415	KhC14	+	290569	1.07	n/a	n/a
1416	KhC14	+	334717	1.95	C14.454	ZAK Isoform 2 of Mitogen-activated protein kinase kinase kinase MLT
1417	KhC14	+	420614	16.49	n/a	n/a
1418	KhC14	+	438324	11.47	C14.165	no_homologue
1419	KhC14	+	545371	1.12	C14.239	PIPOX Peroxisomal sarcosine oxidase
1420	KhC14	+	545995	1.22	C14.239	PIPOX Peroxisomal sarcosine oxidase
1421	KhC14	+	570334	28.07	n/a	n/a
1422	KhC14	+	570502	3.83	C14.368	ARL1 ADP-ribosylation factor-like protein 1
1423	KhC14	+	649126	3.02	C14.421	no_homologue
1424	KhC14	+	672796	5.07	C14.156	LRRN1 Leucine-rich repeat neuronal protein 1 precursor
1425	KhC14	+	734037	4.36	n/a	n/a
1426	KhC14	+	764185	14.74	C14.386	C6 Complement component C6 precursor
1427	KhC14	+	783093	392.3	n/a	n/a
1428	KhC14	+	783661	1.68	n/a	n/a
1429	KhC14	+	784092	1.54	n/a	n/a
1430	KhC14	+	961045	1.22	C14.267	GUCA1A OTTHUMP00000016394
1431	KhC14	+	1117739	93.64	C14.231-3	no_homologue
1432	KhC14	+	1121650	10.07	C14.188	MINPP1 Isoform 1 of Multiple inositol polyphosphate phosphatase 1 precursor
1433	KhC14	+	1121912	1.17	C14.188	MINPP1 Isoform 1 of Multiple inositol polyphosphate phosphatase 1 precursor
1434	KhC14	+	1125352	1.34	C14.188	MINPP1 Isoform 1 of Multiple inositol polyphosphate phosphatase 1 precursor
1435	KhC14	+	1138472	10.48	C14.168	NUPL1 nucleoporin like 1 isoform b
1436	KhC14	+	1333052	4.37	n/a	n/a
1437	KhC14	+	1341065	6.22	C14.541	CRSP9 Cofactor required for Sp1 transcriptional activation subunit 9
1438	KhC14	+	1455803	2.83	C14.176	UCHL5 Isoform 1 of Ubiquitin carboxyl-terminal hydrolase isozyme L5
1439	KhC14	+	1456364	3.85	C14.176	UCHL5 Isoform 1 of Ubiquitin carboxyl-terminal hydrolase isozyme L5
1440	KhC14	+	1458014	12.49	n/a	n/a
1441	KhC14	+	1467922	15.79	n/a	n/a
1442	KhC14	+	1552273	1.32	C14.611	INCENP Inner centromere protein
1443	KhC14	+	1573522	20.79	n/a	n/a
1444	KhC14	+	1596366	5.07	n/a	n/a
1445	KhC14	+	1596569	3.75	n/a	n/a
1446	KhC14	+	1625380	6.7	C14.95	RASL11A RAS-like protein 11A
1447	KhC14	+	1646255	2.34	n/a	n/a
1448	KhC14	+	1666608	1.12	C14.181	C14orf173 hypothetical protein LOC64423 isoform 1
1449	KhC14	+	1675047	7.94	C14.209	Hypothetical protein
1450	KhC14	+	1675308	1.05	C14.209	Hypothetical protein
1451	KhC14	+	1743447	2.71	C14.55	no_homologue
1452	KhC14	+	1817890	2.17	C14.290	GBE1 1,4-alpha-glucan branching enzyme
1453	KhC14	+	1821270	1.51	C14.290	GBE1 1,4-alpha-glucan branching enzyme
1454	KhC14	+	1837955	11.26	C14.316	MRPS35 28S ribosomal protein S35, mitochondrial precursor
1455	KhC14	+	1901016	1.05	C14.87	no_homologue
1456	KhC14	+	1907030	67.5	C14.132	C1orf77 Chromosome 1 open reading frame 77
1457	KhC14	+	1917738	1712.31	C14.553	H2AFZ Histone H2A.Z
1458	KhC14	+	1918502	5.19	C14.553	H2AFZ Histone H2A.Z
1459	KhC14	+	1919026	2.92	C14.553	H2AFZ Histone H2A.Z
1460	KhC14	+	1936626	1.17	n/a	n/a
1461	KhC14	+	1962084	27.27	C14.615	no_homologue
1462	KhC14	+	2024041	4.02	C14.397	ChGn Isoform 1 of Chondroitin beta-1,4-N-acetylgalactosaminyltransferase 1
1463	KhC14	+	2024405	1.63	C14.397	ChGn Isoform 1 of Chondroitin beta-1,4-N-acetylgalactosaminyltransferase 1
1464	KhC14	+	2079294	7.36	C14.306	IRF2 Interferon regulatory factor 2
1465	KhC14	+	2153289	4.75	C14.560	LOC123688 hypothetical protein LOC123688 isoform 1
1466	KhC14	+	2168434	2.27	C14.53	ARFGAP3 ADP-ribosylation factor GTPase-activating protein 3
1467	KhC14	+	2344728	1	C14.322	BRIP1 Isoform 1 of Fanconi anemia group J protein
1468	KhC14	+	2355345	12.45	C14.402	no_homologue
1469	KhC14	+	2424369	11.73	C14.259	MTHFD2 Bifunctional methylenetetrahydrofolate dehydrogenase/cyclohydrolase, mitochondrial precursor
1470	KhC14	+	2425258	4.93	C14.259	MTHFD2 Bifunctional methylenetetrahydrofolate dehydrogenase/cyclohydrolase, mitochondrial precursor
1471	KhC14	+	2455023	2.14	C14.207	no_homologue
1472	KhC14	+	2488168	146.07	C14.593	CHRAC1 Chromatin accessibility complex protein 1
1473	KhC14	+	2521666	4.97	n/a	n/a
1474	KhC14	+	2623466	2.27	n/a	n/a
1475	KhC14	+	2642674	3.31	C14.38	ARHGAP27 101 kDa protein
1476	KhC14	+	2654608	33.54	C14.446	no_homologue
1477	KhC14	+	2664574	10.82	C14.172	CSDE1;NRAS Isoform Long of Cold shock domain-containing protein E1
1478	KhC14	+	2668909	6.18	C14.172	CSDE1;NRAS Isoform Long of Cold shock domain-containing protein E1
1479	KhC14	+	2669079	1.19	C14.172	CSDE1;NRAS Isoform Long of Cold shock domain-containing protein E1
1480	KhC14	+	2683465	22.73	n/a	n/a
1481	KhC14	+	2687149	1.34	n/a	n/a
1482	KhC14	+	2688838	6.12	C14.121	CPT1B Carnitine O-palmitoyltransferase I, muscle isoform
1483	KhC14	+	2789731	1.22	n/a	n/a
1484	KhC14	+	2791344	195.34	C14.535	no_homologue
1485	KhC14	+	2793063	23.44	C14.535	no_homologue
1486	KhC14	+	2794087	1.17	n/a	n/a
1487	KhC14	+	2801494	7.21	n/a	n/a
1488	KhC14	+	2811280	1.83	C14.583	DDI1 DDI1 homolog 1
1489	KhC14	+	2906190	5.07	n/a	n/a
1490	KhC14	+	2914070	1.68	n/a	n/a
1491	KhC14	+	2927170	44.09	C14.360	RPL36AL Protein
1492	KhC14	+	2927432	1.05	C14.360	RPL36AL Protein
1493	KhC14	+	2929903	1.34	C14.268	EIF2B4 Isoform 2 of Translation initiation factor eIF-2B subunit delta
1494	KhC14	+	2943100	1.34	n/a	n/a
1495	KhC14	+	2951293	2.41	C14.487	MRPL21 39S ribosomal protein L21, mitochondrial precursor
1496	KhC14	+	2962711	44.82	C14.115	SFRS7 Isoform 1 of Splicing factor, arginine/serine-rich 7
1497	KhC14	+	2964306	38.57	C14.115	SFRS7 Isoform 1 of Splicing factor, arginine/serine-rich 7
1498	KhC14	+	2984070	19.33	n/a	n/a
1499	KhC14	+	2986025	3.66	n/a	n/a
1500	KhC14	+	3020969	1.27	C14.384	TRPV5 Transient receptor potential cation channel subfamily V member 5
1501	KhC14	+	3158320	13.55	C14.578	VPS11 Vacuolar protein sorting-associated protein 11 homolog
1502	KhC14	+	3201619	3.03	C14.237	GAA Lysosomal alpha-glucosidase precursor
1503	KhC14	+	3218179	19.06	C14.7	PUM2 Isoform 2 of Pumilio homolog 2
1504	KhC14	+	3262628	79.29	C14.191	AK2 Isoform 1 of Adenylate kinase isoenzyme 2, mitochondrial
1505	KhC14	+	3263216	899.7	C14.191	AK2 Isoform 1 of Adenylate kinase isoenzyme 2, mitochondrial
1506	KhC14	+	3263865	8.62	C14.191	AK2 Isoform 1 of Adenylate kinase isoenzyme 2, mitochondrial
1507	KhC14	+	3264104	7.07	C14.191	AK2 Isoform 1 of Adenylate kinase isoenzyme 2, mitochondrial
1508	KhC14	+	3264506	1.12	C14.191	AK2 Isoform 1 of Adenylate kinase isoenzyme 2, mitochondrial
1509	KhC14	+	3266741	1.22	C14.191	AK2 Isoform 1 of Adenylate kinase isoenzyme 2, mitochondrial
1510	KhC14	+	3294250	12.65	C14.354	TMEM34 Isoform 1 of Transmembrane protein 34
1511	KhC14	+	3334834	7.63	n/a	n/a
1512	KhC14	+	3443843	3.09	n/a	n/a
1513	KhC14	+	3454491	716.53	C14.389	MITD1 MIT domain-containing protein 1
1514	KhC14	+	3478749	13.65	C14.520	FOXI2 34 kDa protein
1515	KhC14	+	3487785	1.22	C14.330	no_homologue
1516	KhC14	+	3488776	58.07	C14.330	no_homologue
1517	KhC14	+	3497555	4.58	C14.330	no_homologue
1518	KhC14	+	3601854	1.39	C14.534	ADCY9 Adenylate cyclase type 9
1519	KhC14	+	3639986	3.32	C14.476	L1TD1 LINE-1 type transposase domain-containing protein 1
1520	KhC14	+	3645378	2.65	C14.361	ATIC Bifunctional purine biosynthesis protein PURH
1521	KhC14	+	3651812	1.78	C14.114	DNAJC8 DnaJ homolog subfamily C member 8
1522	KhC14	+	3656852	73.84	n/a	n/a
1523	KhC14	+	3657053	1.07	n/a	n/a
1524	KhC14	+	3675914	15.08	C14.86	U2AF1 U2 small nuclear RNA auxillary factor 1 isoform b
1525	KhC14	+	3679831	1.39	C14.448	TFAP4 Transcription factor AP-4 (Activating enhancer binding protein 4) variant (Fragment)
1526	KhC14	+	3703475	4.36	n/a	n/a
1527	KhC14	+	3737393	1.78	C14.141	FYCO1 Isoform 1 of FYVE and coiled-coil domain-containing protein 1
1528	KhC14	+	3749174	31.99	C14.141	FYCO1 Isoform 1 of FYVE and coiled-coil domain-containing protein 1
1529	KhC14	+	3787171	102.73	C14.589	no_homologue
1530	KhC14	+	3806051	13.3	C14.293	MATN4 matrilin 4 isoform 3 precursor
1531	KhC14	+	3813098	2.97	C14.293	MATN4 matrilin 4 isoform 3 precursor
1532	KhC14	+	3898793	2.49	C14.427	FARSB Phenylalanyl-tRNA synthetase beta chain
1533	KhC14	+	3949618	4.77	C14.109	UBE1DC1 Ubiquitin-activating enzyme E1 domain-containing protein 1
1534	KhC14	+	3957856	10.41	C14.273	SRP68 Isoform 1 of Signal recognition particle 68 kDa protein
1535	KhC14	+	3958514	6.31	n/a	n/a
1536	KhC14	+	3988017	36.45	C14.451	SNTG1 Isoform 1 of Gamma-1-syntrophin
1537	KhC14	+	3988636	4.26	C14.451	SNTG1 Isoform 1 of Gamma-1-syntrophin
1538	KhC14	+	3991178	2.07	C14.451	SNTG1 Isoform 1 of Gamma-1-syntrophin
1539	KhC14	+	4032185	58.63	C14.279	MAD2L1 Mitotic spindle assembly checkpoint protein MAD2A
1540	KhC14	+	4032554	1.49	C14.279	MAD2L1 Mitotic spindle assembly checkpoint protein MAD2A
1541	KhC14	+	4084659	2.22	C14.515	no_homologue
1542	KhC14	+	4135002	1.17	n/a	n/a
1543	KhC14	+	4144864	21.62	n/a	n/a
1544	KhC14	+	4149625	1.22	C14.422	IDH3A Isoform 1 of Isocitrate dehydrogenase [NAD] subunit alpha, mitochondrial precursor
1545	KhC14	+	4174665	12.35	C14.219	DNAJA3 Isoform 2 of DnaJ homolog subfamily A member 3, mitochondrial precursor
1546	KhC14	+	4182870	11.77	C14.36	no_homologue
1547	KhC14	+	4183102	1.46	C14.36	no_homologue
1548	KhC14	+	4210042	1.05	C14.177	RARS Isoform Complexed of Arginyl-tRNA synthetase, cytoplasmic
1549	KhC14	+	4281145	7.41	n/a	n/a
1550	KhC14	+	4338765	3.46	n/a	n/a
1551	KhC14	+	4344359	7.32	C14.464	FRS2 Fibroblast growth factor receptor substrate 2
1552	KhC14	+	4358689	3.92	C14.387	SLC25A32 Mitochondrial folate transporter/carrier
1553	KhC14	+	4504583	4.07	C14.359	no_homologue
1554	KhC14	+	4504837	5.11	C14.359	no_homologue
1555	KhC14	-	197167	2.24	C14.48	no_homologue
1556	KhC14	-	197291	16.08	C14.48	no_homologue
1557	KhC14	-	280223	4.49	C14.580	no_homologue
1558	KhC14	-	416054	1	C14.180-2	HSPA4L Heat shock 70 kDa protein 4L
1559	KhC14	-	521405	47.74	C14.105	CNOT7 CCR4-NOT transcription complex subunit 7
1560	KhC14	-	541826	1.36	C14.203	PTDSS2 Phosphatidylserine synthase 2
1561	KhC14	-	544925	5.95	C14.57	TRIM13 Isoform Alpha of Tripartite motif-containing protein 13
1562	KhC14	-	569923	16.01	C14.170	TPMT Thiopurine S-methyltransferase
1563	KhC14	-	638837	6.9	C14.200	LOC728849 similar to transcriptional regulator ATRX isoform 1
1564	KhC14	-	644401	3.73	C14.582	no_homologue
1565	KhC14	-	700356	1	C14.269	CYLD Isoform 1 of Probable ubiquitin carboxyl-terminal hydrolase CYLD
1566	KhC14	-	733304	82.35	C14.252	DCTD Deoxycytidylate deaminase
1567	KhC14	-	749634	1.9	C14.407	no_homologue
1568	KhC14	-	782910	24.66	C14.52	EEF1A1 Elongation factor 1-alpha 1
1569	KhC14	-	783111	1.22	C14.52	EEF1A1 Elongation factor 1-alpha 1
1570	KhC14	-	783287	5.09	C14.52	EEF1A1 Elongation factor 1-alpha 1
1571	KhC14	-	783994	28.9	C14.52	EEF1A1 Elongation factor 1-alpha 1
1572	KhC14	-	784371	24.96	C14.52	EEF1A1 Elongation factor 1-alpha 1
1573	KhC14	-	784585	5.9	C14.52	EEF1A1 Elongation factor 1-alpha 1
1574	KhC14	-	784924	4.44	C14.52	EEF1A1 Elongation factor 1-alpha 1
1575	KhC14	-	785437	2.8	C14.52	EEF1A1 Elongation factor 1-alpha 1
1576	KhC14	-	786328	13.2	C14.52	EEF1A1 Elongation factor 1-alpha 1
1577	KhC14	-	786682	357.64	C14.52	EEF1A1 Elongation factor 1-alpha 1
1578	KhC14	-	803968	8.99	C14.65	DCDC2 Isoform 1 of Doublecortin domain-containing protein 2
1579	KhC14	-	817107	1.95	C14.20	LAT PP2030
1580	KhC14	-	992662	3.7	n/a	n/a
1581	KhC14	-	1039169	1.05	C14.414	PIM3 Serine/threonine-protein kinase Pim-3
1582	KhC14	-	1041478	2.17	C14.414	PIM3 Serine/threonine-protein kinase Pim-3
1583	KhC14	-	1108033	23.13	C14.153	PIM3 Serine/threonine-protein kinase Pim-3
1584	KhC14	-	1108277	1.49	C14.153	PIM3 Serine/threonine-protein kinase Pim-3
1585	KhC14	-	1119785	1.73	n/a	n/a
1586	KhC14	-	1154620	2.29	C14.206	HSD17B14 Dehydrogenase/reductase SDR family member 10
1587	KhC14	-	1388974	4.19	n/a	n/a
1588	KhC14	-	1413850	106.88	C14.4	ADRB2 Beta-2 adrenergic receptor
1589	KhC14	-	1556885	13.08	C14.25	CCDC75 Isoform 1 of Coiled-coil domain-containing protein 75
1590	KhC14	-	1557089	4.22	C14.25	CCDC75 Isoform 1 of Coiled-coil domain-containing protein 75
1591	KhC14	-	1675366	1	n/a	n/a
1592	KhC14	-	1693396	21.03	C14.56	BAI2 Brain-specific angiogenesis inhibitor 2 precursor
1593	KhC14	-	1693674	4.36	C14.56	BAI2 Brain-specific angiogenesis inhibitor 2 precursor
1594	KhC14	-	1695137	2.56	C14.614	SMARCAL1 SWI/SNF-related matrix-associated actin-dependent regulator of chromatin subfamily A-like protein 1
1595	KhC14	-	1705478	1.34	C14.614	SMARCAL1 SWI/SNF-related matrix-associated actin-dependent regulator of chromatin subfamily A-like protein 1
1596	KhC14	-	1716103	1.1	n/a	n/a
1597	KhC14	-	1716424	2.43	n/a	n/a
1598	KhC14	-	1792161	1.78	C14.33	C8orf13 Uncharacterized protein C8orf13
1599	KhC14	-	1807094	1.27	C14.382	no_homologue
1600	KhC14	-	1813881	3.09	C14.198	GBE1 1,4-alpha-glucan branching enzyme
1601	KhC14	-	1814060	1.1	C14.198	GBE1 1,4-alpha-glucan branching enzyme
1602	KhC14	-	1817108	2.46	n/a	n/a
1603	KhC14	-	1821304	34.39	n/a	n/a
1604	KhC14	-	1837522	51.75	C14.215	no_homologue
1605	KhC14	-	1837659	41.77	C14.215	no_homologue
1606	KhC14	-	1911324	10.31	n/a	n/a
1607	KhC14	-	1965871	41.29	C14.120	RPS24 40S ribosomal protein S24. Splice isoform 2
1608	KhC14	-	2008014	1.22	n/a	n/a
1609	KhC14	-	2014512	6.36	C14.398	SPARC SPARC precursor
1610	KhC14	-	2019267	58.26	C14.398	SPARC SPARC precursor
1611	KhC14	-	2023756	111.12	C14.143	RBM22 Pre-mRNA-splicing factor RBM22
1612	KhC14	-	2046736	1.56	C14.43	BMPR1A Bone morphogenetic protein receptor type IA precursor
1613	KhC14	-	2052509	1.34	n/a	n/a
1614	KhC14	-	2065594	1.83	n/a	n/a
1615	KhC14	-	2092672	2.43	C14.31	NARG1 Isoform 2 of NMDA receptor-regulated protein 1
1616	KhC14	-	2109308	8.21	C14.211	STXBP6 Isoform 1 of Syntaxin-binding protein 6
1617	KhC14	-	2109478	4.85	C14.211	STXBP6 Isoform 1 of Syntaxin-binding protein 6
1618	KhC14	-	2109831	1.54	n/a	n/a
1619	KhC14	-	2191387	3.39	n/a	n/a
1620	KhC14	-	2333719	1.39	n/a	n/a
1621	KhC14	-	2423884	435.83	C14.492	DCK Deoxycytidine kinase
1622	KhC14	-	2429553	43.18	C14.428	POP4 Ribonuclease P protein subunit p29
1623	KhC14	-	2463847	6.65	C14.525-2	SV2A Isoform 1 of Synaptic vesicle glycoprotein 2A
1624	KhC14	-	2467314	6.46	C14.470	no_homologue
1625	KhC14	-	2557234	1.29	n/a	n/a
1626	KhC14	-	2642696	3.44	n/a	n/a
1627	KhC14	-	2645165	1.17	n/a	n/a
1628	KhC14	-	2703634	1.22	n/a	n/a
1629	KhC14	-	2790163	1.12	n/a	n/a
1630	KhC14	-	2791923	2.68	n/a	n/a
1631	KhC14	-	2810148	3.83	C14.126	no_homologue
1632	KhC14	-	2824583	6.48	C14.509	LRRC4C Netrin-G1 ligand precursor
1633	KhC14	-	2835624	101.62	C14.345	FLT1 Isoform Flt1 of Vascular endothelial growth factor receptor 1 precursor
1634	KhC14	-	2883363	15.89	C14.502	SMN2;SMN1 Isoform SMN-delta5 of Survival motor neuron protein
1635	KhC14	-	2883566	82.17	C14.502	SMN2;SMN1 Isoform SMN-delta5 of Survival motor neuron protein
1636	KhC14	-	2906233	107.86	C14.319	no_homologue
1637	KhC14	-	2962590	1.78	n/a	n/a
1638	KhC14	-	2964115	1.85	n/a	n/a
1639	KhC14	-	2964325	85.22	n/a	n/a
1640	KhC14	-	3036405	2.38	C14.423	PHF5A PHD finger-like domain-containing protein 5A
1641	KhC14	-	3201422	6.14	C14.81	C18orf19 Uncharacterized protein C18orf19
1642	KhC14	-	3206283	14.41	C14.303	no_homologue
1643	KhC14	-	3217562	34.6	C14.236	HSDL1 Hydroxysteroid dehydrogenase-like protein 1
1644	KhC14	-	3347825	10.58	C14.443	HYI Hydroxypyruvate isomerase homolog
1645	KhC14	-	3454154	1	C14.272-2	Hypothetical protein (Fragment)
1646	KhC14	-	3454377	8.38	C14.272-2	Hypothetical protein (Fragment)
1647	KhC14	-	3462979	8.12	C14.401	no_homologue
1648	KhC14	-	3464779	1.92	n/a	n/a
1649	KhC14	-	3465211	4.61	n/a	n/a
1650	KhC14	-	3488087	1.22	n/a	n/a
1651	KhC14	-	3488224	1.22	n/a	n/a
1652	KhC14	-	3550737	7.29	C14.103	TMEM131 similar to RW1 protein isoform 6
1653	KhC14	-	3585521	31.99	C14.298	MND1 GAJ protein
1654	KhC14	-	3617229	1.1	n/a	n/a
1655	KhC14	-	3646624	3.49	n/a	n/a
1656	KhC14	-	3658916	1.27	n/a	n/a
1657	KhC14	-	3744554	4.58	n/a	n/a
1658	KhC14	-	3787254	6.24	n/a	n/a
1659	KhC14	-	3810465	1.78	n/a	n/a
1660	KhC14	-	3811331	236.78	n/a	n/a
1661	KhC14	-	3811541	1.17	n/a	n/a
1662	KhC14	-	3882320	2.07	C14.318	TRAP1 Heat shock protein 75 kDa, mitochondrial precursor
1663	KhC14	-	3982662	1	n/a	n/a
1664	KhC14	-	3988025	61.01	C14.154	CNTNAP1 Contactin-associated protein 1 precursor
1665	KhC14	-	3988702	3.55	C14.154	CNTNAP1 Contactin-associated protein 1 precursor
1666	KhC14	-	3989209	7.02	C14.154	CNTNAP1 Contactin-associated protein 1 precursor
1667	KhC14	-	3989828	2.19	C14.154	CNTNAP1 Contactin-associated protein 1 precursor
1668	KhC14	-	3990650	1.22	C14.154	CNTNAP1 Contactin-associated protein 1 precursor
1669	KhC14	-	4033761	1.95	n/a	n/a
1670	KhC14	-	4058142	22.59	n/a	n/a
1671	KhC14	-	4066361	17.49	C14.220	YIPF5 Isoform 1 of Protein YIPF5
1672	KhC14	-	4122967	3.95	C14.337	no_homologue
1673	KhC14	-	4127865	6.73	C14.549	no_homologue
1674	KhC14	-	4129069	2.63	C14.549	no_homologue
1675	KhC14	-	4133263	8.82	C14.356	no_homologue
1676	KhC14	-	4134543	6.92	C14.356	no_homologue
1677	KhC14	-	4134844	5.9	C14.356	no_homologue
1678	KhC14	-	4137085	7012.75	C14.261	no_homologue
1679	KhC14	-	4137562	6.18	n/a	n/a
1680	KhC14	-	4139723	2.93	n/a	n/a
1681	KhC14	-	4149255	1.24	C14.450	MTMR7 Isoform 1 of Myotubularin-related protein 7
1682	KhC14	-	4238754	3.48	C14.521	JMJD5 Jumonji domain-containing protein 5
1683	KhC14	-	4284316	7.21	n/a	n/a
1684	KhC14	-	4364492	2.61	C14.308	ATP6V1E1 Vacuolar ATP synthase subunit E 1
1685	KhC14	-	4394517	6.28	C14.573	RP2 Protein XRP2
1686	KhC14	-	4401160	1	C14.140	CMTM4 Isoform 1 of CKLF-like MARVEL transmembrane domain-containing protein 4
1687	KhC14	-	4430640	1.78	n/a	n/a
1688	KhC14	-	4478658	2.92	C14.419	PAN3 Isoform 3 of PAB-dependent poly(A)-specific ribonuclease subunit 3
1689	KhC14	-	4510283	1038.56	C14.73	C4orf27 Uncharacterized protein C4orf27
1690	KhC14	-	4510930	1.36	C14.66	no_homologue
1691	KhC14	-	4543476	3.46	C14.15	no_homologue
1692	KhC2	+	25601	2.05	C2.380	LARP6 La-related protein 6
1693	KhC2	+	70110	3	C2.773	no_homologue
1694	KhC2	+	70367	4.68	C2.773	no_homologue
1695	KhC2	+	114154	3.38	C2.246	PDIA6 Isoform 1 of Protein disulfide-isomerase A6 precursor
1696	KhC2	+	130986	13.48	C2.927	no_homologue
1697	KhC2	+	156551	21.74	C2.57	YTHDF1 Isoform 1 of YTH domain family protein 1
1698	KhC2	+	227868	1.56	C2.799	EIF2B2 Translation initiation factor eIF-2B subunit beta
1699	KhC2	+	276042	2.76	n/a	n/a
1700	KhC2	+	336500	3.53	C2.1081	C20orf3 Adipocyte plasma membrane-associated protein
1701	KhC2	+	349056	7.51	C2.16	DDX27 Probable ATP-dependent RNA helicase DDX27
1702	KhC2	+	356427	20.47	C2.227	MRPL3 Mitochondrial 39S ribosomal protein L3
1703	KhC2	+	377626	1.97	n/a	n/a
1704	KhC2	+	378511	2.07	C2.205	ODC1 Ornithine decarboxylase
1705	KhC2	+	385273	7.97	n/a	n/a
1706	KhC2	+	415684	1.68	C2.939	DPYS Dihydropyrimidinase
1707	KhC2	+	425319	2.63	C2.579	SFRS7 Isoform 1 of Splicing factor, arginine/serine-rich 7
1708	KhC2	+	458664	9.97	C2.411	UMOD Isoform 3 of Uromodulin precursor
1709	KhC2	+	462269	3.34	C2.411	UMOD Isoform 3 of Uromodulin precursor
1710	KhC2	+	471268	1	C2.904	EIF3S4 Eukaryotic translation initiation factor 3 subunit 4
1711	KhC2	+	472153	1.95	C2.904	EIF3S4 Eukaryotic translation initiation factor 3 subunit 4
1712	KhC2	+	492451	7.21	C2.282	RBJ Rab-related GTP-binding protein RabJ
1713	KhC2	+	513265	71.01	C2.257	LOC728937;RPS26;LOC644166 40S ribosomal protein S26
1714	KhC2	+	591283	1.22	C2.390	PPAPDC2 Presqualene diphosphate phosphatase
1715	KhC2	+	629076	15.37	n/a	n/a
1716	KhC2	+	902067	3.88	C2.545	PAH Phenylalanine-4-hydroxylase
1717	KhC2	+	967033	5.17	C2.933	TMEM80 Transmembrane protein 80
1718	KhC2	+	970682	3.63	C2.54	no_homologue
1719	KhC2	+	982407	20.96	C2.694	UMOD Isoform 2 of Uromodulin precursor
1720	KhC2	+	1017277	8.62	C2.295	no_homologue
1721	KhC2	+	1036717	29.22	C2.567	TBC1D9 TBC1 domain family, member 9
1722	KhC2	+	1084610	4.92	C2.394	CDA Cytidine deaminase
1723	KhC2	+	1087670	8.12	n/a	n/a
1724	KhC2	+	1089856	10.57	C2.33	ZNF533 Isoform 2 of Zinc finger protein 533
1725	KhC2	+	1172967	10.23	C2.114	no_homologue
1726	KhC2	+	1219275	8.94	C2.371	YWHAH 14-3-3 protein eta
1727	KhC2	+	1229328	4.27	C2.424	YWHAG 14-3-3 protein gamma
1728	KhC2	+	1229529	1.17	C2.424	YWHAG 14-3-3 protein gamma
1729	KhC2	+	1230193	2.8	C2.424	YWHAG 14-3-3 protein gamma
1730	KhC2	+	1234450	2.34	n/a	n/a
1731	KhC2	+	1251454	22.29	C2.564	no_homologue
1732	KhC2	+	1300893	8.46	n/a	n/a
1733	KhC2	+	1309381	1.19	C2.796	no_homologue
1734	KhC2	+	1349062	8.33	C2.1057	LOC51035 Isoform 1 of SAPK substrate protein 1
1735	KhC2	+	1401476	9.12	C2.862	CORIN Atrial natriuteric peptide-converting enzyme
1736	KhC2	+	1413946	1.56	n/a	n/a
1737	KhC2	+	1485099	115.58	n/a	n/a
1738	KhC2	+	1508227	7.39	C2.672	HNRPK Heterogeneous nuclear ribonucleoprotein K
1739	KhC2	+	1508443	3.9	C2.672	HNRPK Heterogeneous nuclear ribonucleoprotein K
1740	KhC2	+	1509602	19.85	n/a	n/a
1741	KhC2	+	1509821	907.64	C2.88-2	CDC27 93 kDa protein
1742	KhC2	+	1576982	5.63	n/a	n/a
1743	KhC2	+	1641387	5.19	C2.61	SRD5A2 3-oxo-5-alpha-steroid 4-dehydrogenase 2
1744	KhC2	+	1709605	4.63	n/a	n/a
1745	KhC2	+	1711753	1.1	C2.857	no_homologue
1746	KhC2	+	1803385	4.63	n/a	n/a
1747	KhC2	+	1807016	6.56	n/a	n/a
1748	KhC2	+	1826970	108.56	C2.821	CCNA1 Cyclin-A1
1749	KhC2	+	1827131	18.3	C2.821	CCNA1 Cyclin-A1
1750	KhC2	+	1864902	1	n/a	n/a
1751	KhC2	+	1979843	5.85	C2.1069	no_homologue
1752	KhC2	+	1982682	8.31	C2.421	CDKL5 Cyclin-dependent kinase-like 5
1753	KhC2	+	1982963	11.74	C2.421	BMP3 Bone morphogenetic protein 3 precursor
1754	KhC2	+	2103231	3.78	C2.915	PCBD2 pterin-4 alpha-carbinolamine dehydratase 2
1755	KhC2	+	2130923	23.83	C2.671	FLJ25371 CDNA FLJ25371 fis, clone TST01885
1756	KhC2	+	2149655	6.68	C2.578	IBTK Isoform 1 of Inhibitor of Bruton tyrosine kinase
1757	KhC2	+	2165807	3.12	n/a	n/a
1758	KhC2	+	2249888	6.34	n/a	n/a
1759	KhC2	+	2271306	6.83	C2.716	Magmas Mitochondrial import inner membrane translocase subunit TIM16
1760	KhC2	+	2321561	5.24	n/a	n/a
1761	KhC2	+	2411222	544.31	C2.551	RPL31 60S ribosomal protein L31
1762	KhC2	+	2417046	99.49	C2.108	RPS3 40S ribosomal protein S3
1763	KhC2	+	2484671	2.34	n/a	n/a
1764	KhC2	+	2489551	14.23	C2.111	no_homologue
1765	KhC2	+	2532648	7.56	C2.14	no_homologue
1766	KhC2	+	2532767	2.46	C2.14	no_homologue
1767	KhC2	+	2635091	27.46	C2.839	GSTZ1 glutathione transferase zeta 1 isoform 1
1768	KhC2	+	2642673	5.56	n/a	n/a
1769	KhC2	+	2653725	51.69	C2.520	NOM1 Nucleolar MIF4G domain-containing protein 1
1770	KhC2	+	2653933	2.17	C2.520	NOM1 Nucleolar MIF4G domain-containing protein 1
1771	KhC2	+	2675535	5	C2.548	SRL Isoform 1 of Sarcalumenin precursor
1772	KhC2	+	2684394	1286.5	C2.693	RPS3A 40S ribosomal protein S3a
1773	KhC2	+	2702134	1.9	C2.659	ZCCHC7 zinc finger, CCHC domain containing 7
1774	KhC2	+	2750756	1.27	n/a	n/a
1775	KhC2	+	2758222	5	C2.150	TMSB4X TMSB4X protein (Fragment)
1776	KhC2	+	2758555	15.2	C2.150	TMSB4X TMSB4X protein (Fragment)
1777	KhC2	+	2759146	1.29	C2.150	TMSB4X TMSB4X protein (Fragment)
1778	KhC2	+	2773411	4.09	n/a	n/a
1779	KhC2	+	2781330	2.95	C2.36	FTH1 Ferritin heavy chain
1780	KhC2	+	2782267	38.65	C2.36	FTH1 Ferritin heavy chain
1781	KhC2	+	2785752	118.28	C2.36	FTH1 Ferritin heavy chain
1782	KhC2	+	2805748	1.99	C2.148	no_homologue
1783	KhC2	+	2812486	7.58	C2.149	NCAPD3 Condensin-II complex subunit D3
1784	KhC2	+	2832435	1.41	C2.792	CHST3 Carbohydrate sulfotransferase 3
1785	KhC2	+	2846912	47.32	n/a	n/a
1786	KhC2	+	2900587	258.8	C2.298	SDF2 Stromal cell-derived factor 2 precursor
1787	KhC2	+	2902692	9.7	C2.298	SDF2 Stromal cell-derived factor 2 precursor
1788	KhC2	+	2903109	1	C2.298	SDF2 Stromal cell-derived factor 2 precursor
1789	KhC2	+	3001501	501.52	C2.1125	TXNDC9 Thioredoxin domain-containing protein 9
1790	KhC2	+	3004907	2.71	C2.415	NDUFS3 NADH dehydrogenase [ubiquinone] iron-sulfur protein 3, mitochondrial precursor
1791	KhC2	+	3005071	20.81	C2.415	NDUFS3 NADH dehydrogenase [ubiquinone] iron-sulfur protein 3, mitochondrial precursor
1792	KhC2	+	3089834	13.4	n/a	n/a
1793	KhC2	+	3156953	1.85	n/a	n/a
1794	KhC2	+	3173441	57.39	C2.750	C2orf29 Uncharacterized protein C2orf29
1795	KhC2	+	3180342	84.46	C2.20	SELP Selectin P
1796	KhC2	+	3213195	6.17	C2.349	ZDHHC2 Palmitoyltransferase ZDHHC2
1797	KhC2	+	3218928	13.99	C2.256	PRAF2 PRA1 family protein 2
1798	KhC2	+	3250506	5.39	C2.746	ZNRD1 DNA-directed RNA polymerase I subunit 12
1799	KhC2	+	3270584	1.39	C2.603	NDST1 Isoform 1 of Bifunctional heparan sulfate N-deacetylase/N-sulfotransferase 1
1800	KhC2	+	3288700	1.07	n/a	n/a
1801	KhC2	+	3288980	3.12	n/a	n/a
1802	KhC2	+	3289155	1.54	C2.12-3	C9orf19 Golgi-associated plant pathogenesis-related protein 1
1803	KhC2	+	3289381	8.41	C2.12-4	C9orf19 Golgi-associated plant pathogenesis-related protein 1
1804	KhC2	+	3309556	269.91	C2.514	ENPP3 Ectonucleotide pyrophosphatase/phosphodiesterase family member 3
1805	KhC2	+	3315592	4.95	C2.514	ENPP3 Ectonucleotide pyrophosphatase/phosphodiesterase family member 3
1806	KhC2	+	3316160	4.68	C2.514	ENPP3 Ectonucleotide pyrophosphatase/phosphodiesterase family member 3
1807	KhC2	+	3347787	149.03	C2.505	LOC388969 Hypothetical LOC388969
1808	KhC2	+	3369301	1.1	C2.995	MYH6 Myosin-6
1809	KhC2	+	3370404	3.17	C2.995	MYH6 Myosin-6
1810	KhC2	+	3374158	1.58	C2.995	MYH6 Myosin-6
1811	KhC2	+	3374298	5.78	C2.995	MYH6 Myosin-6
1812	KhC2	+	3374600	2.34	C2.995	MYH6 Myosin-6
1813	KhC2	+	3374798	11.28	C2.995	MYH6 Myosin-6
1814	KhC2	+	3382584	11.63	C2.510	MRPL30 Isoform 2 of 39S ribosomal protein L30, mitochondrial precursor
1815	KhC2	+	3412299	2.05	n/a	n/a
1816	KhC2	+	3420209	1.63	C2.179	ATP8A1 Isoform Short of Probable phospholipid-transporting ATPase IA
1817	KhC2	+	3532580	1.27	n/a	n/a
1818	KhC2	+	3537489	24.81	C2.26	LARS Leucyl-tRNA synthetase, cytoplasmic
1819	KhC2	+	3572380	1.1	C2.674	GUCY1B3 Isoform HSGC-1 of Guanylate cyclase soluble subunit beta-1
1820	KhC2	+	3612579	1.95	C2.58	NEK1 Isoform 2 of Serine/threonine-protein kinase Nek1
1821	KhC2	+	3634639	2.12	C2.362	KIF3A Kinesin-like protein KIF3A
1822	KhC2	+	3643297	7.28	n/a	n/a
1823	KhC2	+	3659541	9.16	C2.286	GGTL3 gamma-glutamyltransferase-like 3
1824	KhC2	+	3671269	1.71	C2.764	SNX25 sorting nexin 25
1825	KhC2	+	3710750	44.16	C2.345	TM9SF3 Transmembrane 9 superfamily protein member 3 precursor
1826	KhC2	+	3718626	9.8	C2.345	TM9SF3 Transmembrane 9 superfamily protein member 3 precursor
1827	KhC2	+	3792751	1.05	C2.887	LRBA Hypothetical protein DKFZp686K03100
1828	KhC2	+	3833246	14.88	n/a	n/a
1829	KhC2	+	3953841	1.29	n/a	n/a
1830	KhC2	+	4002527	1.73	C2.749	EDD1 EDD1 protein
1831	KhC2	+	4020589	11.91	C2.749	EDD1 EDD1 protein
1832	KhC2	+	4054410	5.22	n/a	n/a
1833	KhC2	+	4076496	39.16	C2.740	no_homologue
1834	KhC2	+	4133525	323.84	C2.594	no_homologue
1835	KhC2	+	4146303	1.05	C2.870	APPBP1 60 kDa protein
1836	KhC2	+	4161397	1.75	C2.401	MORF4L1 34 kDa protein
1837	KhC2	+	4169602	3.22	n/a	n/a
1838	KhC2	+	4190566	14.45	C2.80	no_homologue
1839	KhC2	+	4194087	47.32	C2.80	no_homologue
1840	KhC2	+	4196378	65.97	C2.80	no_homologue
1841	KhC2	+	4253605	18.89	n/a	n/a
1842	KhC2	+	4304117	1.73	C2.5	CENTD2 Isoform 4 of Centaurin-delta 2
1843	KhC2	+	4474798	1.1	n/a	n/a
1844	KhC2	+	4511813	5.8	C2.815	OSTM1 Osteopetrosis-associated transmembrane protein 1 precursor
1845	KhC2	+	4527288	14.38	C2.406	N-PAC Similar to RIKEN cDNA 3930401K13 gene
1846	KhC2	+	4604788	3.05	C2.781	NFXL1 Isoform 1 of NF-X1-type zinc finger protein NFXL1
1847	KhC2	+	4615455	2.34	C2.473	UXS1 Isoform 2 of UDP-glucuronic acid decarboxylase 1
1848	KhC2	+	4667852	1.76	n/a	n/a
1849	KhC2	+	4714637	1.78	n/a	n/a
1850	KhC2	+	4733763	2.44	n/a	n/a
1851	KhC2	+	4819075	5.02	C2.400	VPS8 vacuolar protein sorting 8 homolog isoform b
1852	KhC2	+	4838550	9.36	n/a	n/a
1853	KhC2	+	4877890	78.22	C2.549	ASL Argininosuccinate lyase
1854	KhC2	+	4981328	1.12	n/a	n/a
1855	KhC2	+	4982388	1.27	C2.884	MOGAT1 2-acylglycerol O-acyltransferase 1
1856	KhC2	+	4985139	9.35	C2.884	MOGAT1 2-acylglycerol O-acyltransferase 1
1857	KhC2	+	5028989	1.39	n/a	n/a
1858	KhC2	+	5100596	3.02	n/a	n/a
1859	KhC2	+	5108563	4.34	n/a	n/a
1860	KhC2	+	5115578	49.14	C2.393	GOT2 Aspartate aminotransferase, mitochondrial precursor
1861	KhC2	+	5123092	1.1	C2.329	USP40 ubiquitin specific protease 40
1862	KhC2	+	5253781	66.73	C2.874	NRBF2 Isoform 1 of Nuclear receptor-binding factor 2
1863	KhC2	+	5259981	1.1	n/a	n/a
1864	KhC2	+	5278312	7.34	C2.602	C5orf4 Uncharacterized protein C5orf4
1865	KhC2	+	5287043	27.69	n/a	n/a
1866	KhC2	+	5434415	3.34	C2.728	DDX56 Probable ATP-dependent RNA helicase DDX56
1867	KhC2	+	5438869	6.41	C2.728	DDX56 Probable ATP-dependent RNA helicase DDX56
1868	KhC2	+	5471444	1.66	n/a	n/a
1869	KhC2	+	5476502	4.17	n/a	n/a
1870	KhC2	+	5499307	24.49	C2.797	no_homologue
1871	KhC2	+	5510644	16.94	C2.917	GSH2 Homeobox protein GSH-2
1872	KhC2	+	5628769	4.75	C2.1077	DHX33 Isoform 1 of Putative ATP-dependent RNA helicase DHX33
1873	KhC2	+	5773512	15.52	C2.957	MSX2 Homeobox protein MSX-2
1874	KhC2	+	5796095	2.21	n/a	n/a
1875	KhC2	+	5831846	1	C2.817	SGSH N-sulphoglucosamine sulphohydrolase precursor
1876	KhC2	+	5833093	5.16	C2.817	SGSH N-sulphoglucosamine sulphohydrolase precursor
1877	KhC2	+	5886615	2.85	C2.1148	no_homologue
1878	KhC2	+	5895727	12.16	C2.1086	RPN2 71 kDa protein
1879	KhC2	+	5911622	4.48	C2.848	TECTA Alpha-tectorin precursor
1880	KhC2	+	5917470	36.72	C2.223	CAP1 CAP, adenylate cyclase-associated protein 1
1881	KhC2	+	5977767	7.01	n/a	n/a
1882	KhC2	+	6117773	1.8	C2.1151	no_homologue
1883	KhC2	+	6148714	64.11	C2.681	no_homologue
1884	KhC2	+	6161263	370.19	C2.1060	no_homologue
1885	KhC2	+	6174187	13.11	C2.1102	FLJ10769 FLJ10769 protein
1886	KhC2	+	6300365	6.21	n/a	n/a
1887	KhC2	+	6315858	1.71	n/a	n/a
1888	KhC2	+	6412229	1.17	C2.658	no_homologue
1889	KhC2	+	6506230	1130.21	C2.868	CALML4 calmodulin-like 4 isoform 1
1890	KhC2	+	6510589	8.7	n/a	n/a
1891	KhC2	+	6520833	2.39	n/a	n/a
1892	KhC2	+	6550749	8.82	n/a	n/a
1893	KhC2	+	6550973	317.63	C2.621	FAM8A1 Protein FAM8A1
1894	KhC2	+	6573074	8.43	n/a	n/a
1895	KhC2	+	6628663	67.46	n/a	n/a
1896	KhC2	+	6655669	2.34	n/a	n/a
1897	KhC2	+	6659849	76.91	C2.77	29 kDa protein
1898	KhC2	+	6689711	5.32	C2.31	REXO4 Isoform 1 of RNA exonuclease 4
1899	KhC2	+	6734849	7.32	n/a	n/a
1900	KhC2	+	6743001	1.32	C2.641	LOC196463 LAMA-like protein 2 precursor
1901	KhC2	+	6800237	2.29	n/a	n/a
1902	KhC2	+	6837743	6.34	C2.668	FLJ90709 Hypothetical protein FLJ90709
1903	KhC2	+	6837872	2.49	C2.668	FLJ90709 Hypothetical protein FLJ90709
1904	KhC2	+	6871929	28.34	C2.643	ADRM1 Hypothetical protein DKFZp686G2045
1905	KhC2	+	6886615	22.84	C2.90	TRAM1 Translocation-associated membrane protein 1
1906	KhC2	+	6891737	5.39	C2.192	MET Met proto-oncogene variant
1907	KhC2	+	6962511	8.94	C2.304-3	PDRG1 p53 and DNA damage-regulated protein 1
1908	KhC2	+	6962675	19.32	C2.304-5	PDRG1 p53 and DNA damage-regulated protein 1
1909	KhC2	+	6971192	108	C2.790	RBM42 MGC10433 protein
1910	KhC2	+	6973396	5	C2.790	RBM42 MGC10433 protein
1911	KhC2	+	7071780	16.7	C2.863	SLC22A15 Solute carrier family 22 member 15
1912	KhC2	+	7077677	3.21	C2.198-2	RPL3 ribosomal protein L3 isoform b
1913	KhC2	+	7110990	6.97	C2.935	EDG2 Lysophosphatidic acid receptor Edg-2
1914	KhC2	+	7121187	2.19	C2.10	HK2 Hexokinase-2
1915	KhC2	+	7132498	75.21	n/a	n/a
1916	KhC2	+	7204541	16.41	n/a	n/a
1917	KhC2	+	7240135	18.03	C2.301	CCDC53 Coiled-coil domain-containing protein 53
1918	KhC2	+	7242115	2.12	C2.93	PICK1 PRKCA-binding protein
1919	KhC2	+	7250591	13.81	C2.974	MKI67 Isoform Long of Antigen KI-67
1920	KhC2	+	7318890	1.17	C2.1068	SRPK2 SFRS protein kinase 2 isoform a
1921	KhC2	+	7341958	12.5	n/a	n/a
1922	KhC2	+	7425683	12.16	C2.370	SCRIB Isoform 1 of Protein LAP4
1923	KhC2	+	7439737	11.18	C2.28	RPL10A 60S ribosomal protein L10a
1924	KhC2	+	7468559	95.28	C2.22	no_homologue
1925	KhC2	+	7469078	3.56	C2.996	no_homologue
1926	KhC2	+	7507971	7.46	n/a	n/a
1927	KhC2	+	7522585	249.61	C2.998	RABL2A Isoform 2 of Rab-like protein 2A
1928	KhC2	+	7538288	97.86	C2.97	PARVB Beta-parvin
1929	KhC2	+	7539333	73.35	C2.97	PARVB Beta-parvin
1930	KhC2	+	7549226	1.54	C2.116	SLC6A15 Orphan sodium- and chloride-dependent neurotransmitter transporter NTT73
1931	KhC2	+	7582168	1.22	n/a	n/a
1932	KhC2	+	7633356	2.29	C2.1028	WDR18 WD repeat protein 18
1933	KhC2	+	7636481	38.06	C2.523	NME1 non-metastatic cells 1, protein (NM23A) expressed in isoform a
1934	KhC2	+	7680872	22.15	C2.461	FJX1 Four jointed box 1
1935	KhC2	+	7720000	191.31	C2.277-3	TARDBP TAR DNA binding protein
1936	KhC2	+	7749435	12.11	C2.138	CDK2AP1 Cyclin-dependent kinase 2-associated protein 1
1937	KhC2	+	7751672	2.44	C2.665	PDZD11 Isoform 1 of PDZ domain-containing protein 11
1938	KhC2	+	7751867	34.29	C2.665	PDZD11 Isoform 1 of PDZ domain-containing protein 11
1939	KhC2	-	23555	1	n/a	n/a
1940	KhC2	-	77414	34.63	n/a	n/a
1941	KhC2	-	81047	13.35	C2.471	DDX17 Isoform 3 of Probable ATP-dependent RNA helicase DDX17
1942	KhC2	-	81168	4.8	C2.471	DDX17 Isoform 3 of Probable ATP-dependent RNA helicase DDX17
1943	KhC2	-	81525	2.44	C2.471	DDX17 Isoform 3 of Probable ATP-dependent RNA helicase DDX17
1944	KhC2	-	82620	124.06	C2.471	DDX17 Isoform 3 of Probable ATP-dependent RNA helicase DDX17
1945	KhC2	-	83024	5.85	C2.471	DDX17 Isoform 3 of Probable ATP-dependent RNA helicase DDX17
1946	KhC2	-	83378	1.1	C2.471	DDX17 Isoform 3 of Probable ATP-dependent RNA helicase DDX17
1947	KhC2	-	150366	1.19	C2.203	20 kDa protein
1948	KhC2	-	174332	23.29	n/a	n/a
1949	KhC2	-	180617	7.83	C2.967	TRIB2 Tribbles homolog 2
1950	KhC2	-	227573	157.29	C2.216	RPLP1 60S acidic ribosomal protein P1
1951	KhC2	-	227751	1.1	C2.216	RPLP1 60S acidic ribosomal protein P1
1952	KhC2	-	249080	6.85	n/a	n/a
1953	KhC2	-	265156	5.85	n/a	n/a
1954	KhC2	-	365790	200.4	C2.104	RDH13 Retinol dehydrogenase 13
1955	KhC2	-	377324	3.66	C2.778	MLF1 Myeloid leukemia factor 1
1956	KhC2	-	377628	2.83	C2.778	MLF1 Myeloid leukemia factor 1
1957	KhC2	-	406724	2.63	n/a	n/a
1958	KhC2	-	408366	1.44	n/a	n/a
1959	KhC2	-	412582	6.38	n/a	n/a
1960	KhC2	-	435198	126.93	C2.655	TMTC1 Isoform 2 of Transmembrane and TPR repeat-containing protein 1
1961	KhC2	-	438014	5.97	n/a	n/a
1962	KhC2	-	488111	42.55	C2.490	LYAR Cell growth-regulating nucleolar protein
1963	KhC2	-	492171	4.26	C2.13	MRPL44 39S ribosomal protein L44, mitochondrial precursor
1964	KhC2	-	498320	3.53	C2.432	C11orf58 Small acidic protein
1965	KhC2	-	584967	6.36	C2.577	no_homologue
1966	KhC2	-	593975	138.38	C2.903	C2orf34 Uncharacterized protein C2orf34
1967	KhC2	-	617355	8.87	C2.838	SLC7A1 High-affinity cationic amino acid transporter 1
1968	KhC2	-	626750	197.85	C2.919	BTBD6 BTB/POZ domain-containing protein 6
1969	KhC2	-	856698	4.8	C2.313	no_homologue
1970	KhC2	-	872845	33	C2.53	SEPN1 Isoform 2 of Selenoprotein N precursor
1971	KhC2	-	975468	43.08	C2.306-2	TMEM38A Transmembrane protein 38A
1972	KhC2	-	1119980	13.06	n/a	n/a
1973	KhC2	-	1210505	1.73	n/a	n/a
1974	KhC2	-	1225555	10.7	C2.178	YWHAH 14-3-3 protein eta
1975	KhC2	-	1232744	1	n/a	n/a
1976	KhC2	-	1256844	2.24	C2.809	no_homologue
1977	KhC2	-	1329848	1.53	C2.71	SNX5 Sorting nexin-5
1978	KhC2	-	1398664	1.32	C2.414	C1orf82 Isoform 2 of UPF0385 protein C1orf82
1979	KhC2	-	1414044	5.78	C2.667	FN1 fibronectin 1 isoform 2 preproprotein
1980	KhC2	-	1465958	7.34	n/a	n/a
1981	KhC2	-	1487717	6.29	C2.204	no_homologue
1982	KhC2	-	1488278	1.39	n/a	n/a
1983	KhC2	-	1507831	3.44	n/a	n/a
1984	KhC2	-	1524516	65.48	C2.318	POLH Isoform 1 of DNA polymerase eta
1985	KhC2	-	1527077	3.97	C2.761	LASS1;GDF1 Isoform 1 of LAG1 longevity assurance homolog 1
1986	KhC2	-	1538039	31.64	C2.889	no_homologue
1987	KhC2	-	1544177	4.78	C2.832	LRRC51 Leucine-rich repeat-containing protein 51
1988	KhC2	-	1563808	1.32	n/a	n/a
1989	KhC2	-	1600341	8.87	n/a	n/a
1990	KhC2	-	1660407	1.51	n/a	n/a
1991	KhC2	-	1666370	5.63	n/a	n/a
1992	KhC2	-	1671918	3.31	C2.34	SPAG9 Isoform 4 of C-jun-amino-terminal kinase-interacting protein 4
1993	KhC2	-	1690015	1.95	C2.34	SPAG9 Isoform 4 of C-jun-amino-terminal kinase-interacting protein 4
1994	KhC2	-	1690228	10.34	n/a	n/a
1995	KhC2	-	1697149	1.34	C2.217	CNNM2 Cyclin-M2
1996	KhC2	-	1700165	1	C2.1116	no_homologue
1997	KhC2	-	1715961	2.75	n/a	n/a
1998	KhC2	-	1775497	2.29	n/a	n/a
1999	KhC2	-	1798171	11.21	C2.410-2	TPM3 29 kDa protein
[truncated: 4,313 more rows]

## Sheet: Table S2 (trans-spliced)
No.	Chromosome	Strand	TSS	ppm	KH gene	Description
1	KhC1	+	91074	1.12	C1.655	BARD1 BRCA1-associated RING domain protein 1
2	KhC1	+	93875	2.05	C1.962	RAB23 Ras-related protein Rab-23
3	KhC1	+	126600	26.02	C1.165-4	VAMP3 Vesicle-associated membrane protein 3
4	KhC1	+	167269	870.88	C1.150	ARD1A 19 kDa protein
5	KhC1	+	212985	10.95	C1.997	ATAD2B Isoform 2 of ATPase family AAA domain-containing protein 2B
6	KhC1	+	252974	9.48	C1.15	GANAB Isoform 3 of Neutral alpha-glucosidase AB precursor
7	KhC1	+	263515	108.56	C1.269	DNAJC3 Isoform 1 of DnaJ homolog subfamily C member 3
8	KhC1	+	348289	10.19	C1.821	no_homologue
9	KhC1	+	349209	675.23	C1.329	RAN 26 kDa protein
10	KhC1	+	364781	1.83	C1.593	no_homologue
11	KhC1	+	428638	1.07	C1.1220	SELP Selectin P
12	KhC1	+	632749	2.12	C1.1202	DOCK9 Isoform 4 of Dedicator of cytokinesis protein 9
13	KhC1	+	689941	2.36	C1.636	TLL2 Tolloid-like protein 2 precursor
14	KhC1	+	707498	1.12	C1.335	TMCC1 Transmembrane and coiled-coil domains protein 1
15	KhC1	+	711142	13.26	C1.335	TMCC1 Transmembrane and coiled-coil domains protein 1
16	KhC1	+	732889	1.12	C1.1066	no_homologue
17	KhC1	+	758404	873.98	C1.1064	KDELC1 KDEL motif-containing protein 1 precursor
18	KhC1	+	784487	13.06	C1.331	LOC51255 hypothetical protein LOC51255
19	KhC1	+	907997	200.52	C1.584	TSPAN13 Tetraspanin-13
20	KhC1	+	912488	27.3	C1.245	SAP30L CDNA FLJ11526 fis, clone HEMBA1002555, weakly similar to Homo sapiens mSin3A associated polypeptide p30 mRNA
21	KhC1	+	930282	1.39	C1.858	RNASEH1 Ribonuclease H1
22	KhC1	+	934732	1.34	C1.1155	MTX1 metaxin 1 isoform 1
23	KhC1	+	960809	3.41	C1.326	AMOT 68 kDa protein
24	KhC1	+	1000016	9.36	C1.1083	EPHA4 Ephrin type-A receptor 4 precursor
25	KhC1	+	1086624	11.53	C1.1274	MRPS11 Isoform 1 of 28S ribosomal protein S11, mitochondrial precursor
26	KhC1	+	1127217	11.55	C1.195	CCDC62 Isoform 2 of Coiled-coil domain-containing protein 60
27	KhC1	+	1211190	6.65	C1.98	no_homologue
28	KhC1	+	1225462	11.24	C1.98	no_homologue
29	KhC1	+	1235797	1.58	C1.515	RAB12 Ras-related protein Rab-12
30	KhC1	+	1318524	1.17	C1.933	HADHA Trifunctional enzyme subunit alpha, mitochondrial precursor
31	KhC1	+	1338357	2.24	C1.535	MASTL Isoform 2 of Microtubule-associated serine/threonine-protein kinase-like
32	KhC1	+	1339475	2.44	C1.535	MASTL Isoform 2 of Microtubule-associated serine/threonine-protein kinase-like
33	KhC1	+	1360344	340.17	C1.309	SNF8 Isoform 1 of Vacuolar sorting protein SNF8
34	KhC1	+	1363923	7.51	C1.991	C3orf37 UPF0361 protein DC12
35	KhC1	+	1454251	5.75	C1.809	MCART1 Mitochondrial carrier triple repeat protein 1
36	KhC1	+	1459239	2.15	C1.63	SEH1L Isoform A of Nucleoporin SEH1-like
37	KhC1	+	1491496	1.29	C1.99	SOX1 SOX-1 protein
38	KhC1	+	1664092	104.1	C1.158	GCLC Glutamate--cysteine ligase catalytic subunit
39	KhC1	+	1690419	1.24	C1.1014	no_homologue
40	KhC1	+	1722080	3.73	C1.867	CCDC37 Isoform 2 of Coiled-coil domain-containing protein 37
41	KhC1	+	1725992	1.78	C1.867	CCDC37 Isoform 2 of Coiled-coil domain-containing protein 37
42	KhC1	+	1742396	2.09	C1.670	ATP5C1 Isoform Heart of ATP synthase gamma chain, mitochondrial precursor
43	KhC1	+	1749605	21.61	n/a	n/a
44	KhC1	+	1841420	3.02	C1.1224	LEPREL1 Prolyl 3-hydroxylase 2 precursor
45	KhC1	+	1845753	5.89	C1.1224	LEPREL1 Prolyl 3-hydroxylase 2 precursor
46	KhC1	+	1855874	2.31	n/a	n/a
47	KhC1	+	1963482	6.21	n/a	n/a
48	KhC1	+	1975053	1.27	C1.1121	SULT1C2 Isoform Short of Sulfotransferase 1C1
49	KhC1	+	1986403	1.02	n/a	n/a
50	KhC1	+	2044137	27.15	C1.142	LOC644943 similar to peptidylglycine alpha-amidating monooxygenase COOH-terminal interactor
51	KhC1	+	2094380	3	n/a	n/a
52	KhC1	+	2094847	1.69	n/a	n/a
53	KhC1	+	2154133	1.02	C1.1169	ABT1 Activator of basal transcription 1
54	KhC1	+	2156358	2.34	C1.729	no_homologue
55	KhC1	+	2180370	7.85	C1.550	MRP63 Mitochondrial ribosomal protein 63
56	KhC1	+	2201289	3.93	C1.48	WDR42A H326
57	KhC1	+	2225914	2.12	C1.399	no_homologue
58	KhC1	+	2249301	20.27	n/a	n/a
59	KhC1	+	2254820	1.46	C1.1117	no_homologue
60	KhC1	+	2306172	5.21	C1.151	FCGBP IgGFc-binding protein precursor
61	KhC1	+	2337131	2.46	C1.381	WBSCR27 Williams-Beuren syndrome chromosome region 27 protein
62	KhC1	+	2378568	10.72	C1.930	WDR82 WD repeat protein 82
63	KhC1	+	2382851	27.64	C1.226	TMEM115 Transmembrane protein 115
64	KhC1	+	2400704	1.12	C1.1103	FAM18B Protein FAM18B
65	KhC1	+	2413100	178.81	C1.661	MXD4 Max-interacting transcriptional repressor MAD4
66	KhC1	+	2442816	1.36	n/a	n/a
67	KhC1	+	2456222	2.73	C1.520	FZD8 Frizzled-8 precursor
68	KhC1	+	2456553	7.63	C1.520	FZD8 Frizzled-8 precursor
69	KhC1	+	2459735	1.22	C1.543	FZD2 Frizzled-2 precursor
70	KhC1	+	2461734	10.97	C1.827	TMEM4 Isoform 1 of MIR-interacting saposin-like protein precursor
71	KhC1	+	2480607	2.34	n/a	n/a
72	KhC1	+	2528444	2.48	C1.87	PPP2R4 RegulatoRy subunit PR 53 of pRotein phosphatase 2A isofoRm b
73	KhC1	+	2529758	11.21	C1.162	AGPS Alkyldihydroxyacetonephosphate synthase, peroxisomal precursor
74	KhC1	+	2635290	1.51	C1.218	ILKAP Integrin-linked kinase-associated serine/threonine phosphatase 2C
75	KhC1	+	2728672	3.46	C1.893	no_homologue
76	KhC1	+	2728804	3.22	C1.893	no_homologue
77	KhC1	+	2739681	1.34	n/a	n/a
78	KhC1	+	2739804	4.02	n/a	n/a
79	KhC1	+	2748410	39.17	C1.620	DENND1B DENN/MADD domain containing 1B
80	KhC1	+	2763003	1.02	C1.620	DENND1A Isoform 1 of DENN domain-containing protein 1A
81	KhC1	+	2796768	1.53	C1.86	MRPL13 39S ribosomal protein L13, mitochondrial
82	KhC1	+	2800347	27.03	C1.1151	RPA2 Isoform 3 of Replication protein A 32 kDa subunit
83	KhC1	+	2856130	1.66	C1.324	CDIPT Isoform 1 of CDP-diacylglycerol--inositol 3-phosphatidyltransferase
84	KhC1	+	2894627	4.83	C1.50	CHDH Choline dehydrogenase, mitochondrial precursor
85	KhC1	+	2905431	1.02	n/a	n/a
86	KhC1	+	2918421	2.88	n/a	n/a
87	KhC1	+	3089991	36.34	C1.740	MAP4K4 mitogen-activated protein kinase kinase kinase kinase 4 isoform 2
88	KhC1	+	3151172	39.34	C1.1252	HGFAC Hepatocyte growth factor activator precursor
89	KhC1	+	3151697	2.41	C1.1252	HGFAC Hepatocyte growth factor activator precursor
90	KhC1	+	3158085	32.45	C1.446	TGFB1I1 Transforming growth factor beta 1 induced transcript 1
91	KhC1	+	3170166	2.07	C1.356-2	MATN1 Cartilage matrix protein precursor
92	KhC1	+	3172655	1.34	C1.356-2	MATN1 Cartilage matrix protein precursor
93	KhC1	+	3182206	1.19	C1.356-2	FN1 fibronectin 1 isoform 4 preproprotein
94	KhC1	+	3196377	6.29	C1.834	PSMD12 26S proteasome non-ATPase regulatory subunit 12
95	KhC1	+	3225507	2.29	C1.306	DEK Protein DEK
96	KhC1	+	3263416	17.09	C1.1182	RCC2 Protein RCC2
97	KhC1	+	3300375	2.44	C1.93	CDNA FLJ38599 fis, clone HEART2003432, weakly similar to ENDOGLUCANASE Z
98	KhC1	+	3320113	5036.86	C1.264	CSDA Isoform 3 of DNA-binding protein A
99	KhC1	+	3338864	45.32	C1.143	TMEM187 Transmembrane protein 187
100	KhC1	+	3343364	6.21	C1.511	SRP14 Signal recognition particle 14 kDa protein
101	KhC1	+	3345055	3.59	C1.284	TEX261 Protein TEX261
102	KhC1	+	3356435	1.36	n/a	n/a
103	KhC1	+	3367327	41.47	C1.368	GRTP1 growth hormone regulated TBC protein 1
104	KhC1	+	3381386	1.02	C1.1085	ATRN 152 kDa protein
105	KhC1	+	3531062	7.85	C1.282	INTU Isoform 1 of PDZ domain-containing protein 6
106	KhC1	+	3624591	3.7	C1.1024	GRWD1 Glutamate-rich WD repeat-containing protein 1
107	KhC1	+	3637896	38.87	C1.167-2	C17orf37 Uncharacterized protein C17orf37
108	KhC1	+	3726128	1.58	C1.598	ACVR2B Activin receptor type-2B precursor
109	KhC1	+	3743765	25.98	C1.373	no_homologue
110	KhC1	+	3760130	1.22	n/a	n/a
111	KhC1	+	3774955	1.51	n/a	n/a
112	KhC1	+	3787483	2.19	C1.374	WASL Neural Wiskott-Aldrich syndrome protein
113	KhC1	+	3797998	2.51	C1.374	WASL Neural Wiskott-Aldrich syndrome protein
114	KhC1	+	3798296	2.24	C1.374	WASL Neural Wiskott-Aldrich syndrome protein
115	KhC1	+	3899724	2.71	n/a	n/a
116	KhC1	+	3905409	8.12	C1.88	ANK3 Hypothetical protein DKFZp686I225
117	KhC1	+	3907121	16.25	C1.88	ANK3 Hypothetical protein DKFZp686I225
118	KhC1	+	3909523	2.98	C1.88-2	ANK3 Ankyrin-3
119	KhC1	+	3910940	2.05	C1.88-2	ANK3 Ankyrin-3
120	KhC1	+	3941559	2.85	C1.649	RNASEH2C Isoform 2 of Ribonuclease H2 subunit C
121	KhC1	+	3942190	1.51	C1.998	DEPDC6 DEP domain-containing protein 6
122	KhC1	+	3958477	9.29	C1.14	ARF6 ADP-ribosylation factor 6
123	KhC1	+	3989474	1.95	C1.802	COL14A1 Isoform 2 of Collagen alpha-1(XIV) chain precursor
124	KhC1	+	3989731	136.07	C1.802	COL14A1 Isoform 2 of Collagen alpha-1(XIV) chain precursor
125	KhC1	+	4079597	5.38	n/a	n/a
126	KhC1	+	4223516	123.77	C1.908	no_homologue
127	KhC1	+	4326882	260.24	C1.1040	no_homologue
128	KhC1	+	4373668	3.14	C1.337	CHRNA7 Neuronal acetylcholine receptor subunit alpha-7 precursor
129	KhC1	+	4389847	2.07	C1.971	BICC1 Isoform 2 of Protein bicaudal C homolog 1
130	KhC1	+	4392356	5.78	C1.971	BICC1 Isoform 2 of Protein bicaudal C homolog 1
131	KhC1	+	4410935	2.88	n/a	n/a
132	KhC1	+	4431982	16.14	C1.1288	IFT57 CDNA FLJ10147 fis, clone HEMBA1003369
133	KhC1	+	4434504	3.97	C1.1140	ANKRD12 Isoform 1 of Ankyrin repeat domain-containing protein 12
134	KhC1	+	4449001	126.12	C1.1032	GOLPH3 Golgi phosphoprotein 3
135	KhC1	+	4457246	1.12	C1.307	GLS Isoform GAC of Glutaminase kidney isoform, mitochondrial precursor
136	KhC1	+	4469043	9.02	C1.1198	LOC729148 similar to lethal (2) k00619 CG4775-PA
137	KhC1	+	4470429	1.22	C1.397	NAB1 Isoform Short of NGFI-A-binding protein 1
138	KhC1	+	4602405	1.86	n/a	n/a
139	KhC1	+	4665962	23.27	n/a	n/a
140	KhC1	+	4675502	5.87	C1.1272	THAP9 THAP domain containing 9
141	KhC1	+	4744945	3.56	C1.488	ZNF76 Isoform 2 of Zinc finger protein 76
142	KhC1	+	4775535	4.54	C1.117	FBXO25 Isoform 2 of F-box only protein 25
143	KhC1	+	4782768	7.92	C1.710	FAM49B Protein FAM49B
144	KhC1	+	4783397	2.36	C1.710	FAM49B Protein FAM49B
145	KhC1	+	4830281	4.19	C1.1084	TXN Thioredoxin
146	KhC1	+	4858854	3.56	n/a	n/a
147	KhC1	+	4879827	24.76	C1.340	MMP14 Matrix metalloproteinase-14 precursor
148	KhC1	+	4895013	1.41	C1.334	DDX58 Isoform 1 of Probable ATP-dependent RNA helicase DDX58
149	KhC1	+	4911365	19.4	C1.1196	no_homologue
150	KhC1	+	4927781	6.7	C1.1213	UVRAG UV radiation resistance-associated gene protein
151	KhC1	+	4938423	223.13	C1.612	GNAI1 Guanine nucleotide-binding protein G(i), alpha-1 subunit
152	KhC1	+	4938537	2.07	C1.612	GNAI1 Guanine nucleotide-binding protein G(i), alpha-1 subunit
153	KhC1	+	4939489	253.17	C1.612	GNAI1 Guanine nucleotide-binding protein G(i), alpha-1 subunit
154	KhC1	+	4966763	7.19	C1.1054	CCDC21 Ankyrin repeat containing protein
155	KhC1	+	4974341	1.02	n/a	n/a
156	KhC1	+	4980504	2.34	C1.109	CCDC15 coiled-coil domain containing 15
157	KhC1	+	5008519	3.85	C1.6	CPOX Coproporphyrinogen III oxidase, mitochondrial precursor
158	KhC1	+	5009864	11.58	C1.703	RFK Riboflavin kinase
159	KhC1	+	5069251	11.19	C1.938	no_homologue
160	KhC1	+	5070595	3.39	C1.938	no_homologue
161	KhC1	+	5075534	12.2	C1.938	no_homologue
162	KhC1	+	5140187	5.34	C1.123	KLHL12 Kelch-like protein 12
163	KhC1	+	5144964	2.97	C1.123	KLHL12 Kelch-like protein 12
164	KhC1	+	5183460	35.59	n/a	n/a
165	KhC1	+	5230700	3.87	C1.1267	RAD50 Isoform 1 of DNA repair protein RAD50
166	KhC1	+	5270957	6.24	C1.1057	XPNPEP1 Cytosolic aminopeptidase P
167	KhC1	+	5289060	40.93	C1.281	CCDC16 Coiled-coil domain-containing protein 16
168	KhC1	+	5290209	1.17	C1.833	CARD9;RP11-413M3.2;LOC731607 Chromosome 9 open reading frame 151
169	KhC1	+	5325005	3.41	C1.1205	DDX19B Isoform 1 of ATP-dependent RNA helicase DDX19B
170	KhC1	+	5332260	7.8	C1.398	TCEA1 Isoform 1 of Transcription elongation factor A protein 1
171	KhC1	+	5356185	14.87	C1.848	C6orf62 Isoform 1 of Uncharacterized protein C6orf62
172	KhC1	+	5394346	2.58	C1.35	RAB7A Ras-related protein Rab-7a
173	KhC1	+	5394734	3.39	C1.35	RAB7A Ras-related protein Rab-7a
174	KhC1	+	5412502	4.53	C1.643	MMAB Cob
175	KhC1	+	5413578	29.75	C1.756	SLC25A11 Mitochondrial 2-oxoglutarate/malate carrier protein
176	KhC1	+	5455527	25.39	C1.353	no_homologue
177	KhC1	+	5540596	5.39	C1.1058	NUP214 KIAA0023 protein
178	KhC1	+	5544798	51.55	C1.1110	BHMT Betaine--homocysteine S-methyltransferase 1
179	KhC1	+	5594752	26.87	C1.447	RANBP5 RAN binding protein 5
180	KhC1	+	5621302	132.91	C1.24	no_homologue
181	KhC1	+	5638630	20.18	C1.409	UBE1 Ubiquitin-activating enzyme E1
182	KhC1	+	5695501	209.39	C1.675	HSPC148 hypothetical protein LOC51503
183	KhC1	+	5704847	1.83	C1.339	RASA3 Ras GTPase-activating protein 3
184	KhC1	+	5731210	28.46	C1.179	ABCF3 Isoform 1 of ATP-binding cassette sub-family F member 3
185	KhC1	+	5766748	2.73	C1.54	NOTCH2 similar to notch 2 preproprotein
186	KhC1	+	5989640	4.41	n/a	n/a
187	KhC1	+	5995699	3.31	C1.428	no_homologue
188	KhC1	+	6047065	3.88	C1.212	DPY19L1 Dpy-19-like protein 1
189	KhC1	+	6072147	1.19	n/a	n/a
190	KhC1	+	6086461	7.55	C1.413-2	TPP2 Tripeptidyl-peptidase 2
191	KhC1	+	6123947	1.39	n/a	n/a
192	KhC1	+	6133223	2.51	C1.679	no_homologue
193	KhC1	+	6151748	1.9	n/a	n/a
194	KhC1	+	6152077	1.24	n/a	n/a
195	KhC1	+	6167724	7.9	C1.153	PIM3 Serine/threonine-protein kinase Pim-3
196	KhC1	+	6194797	1.58	C1.350	OPRS1 Isoform 1 of Sigma 1-type opioid receptor
197	KhC1	+	6199305	8.97	C1.70	OSBPL8 Isoform 2 of Oxysterol-binding protein-related protein 8
198	KhC1	+	6225837	5.48	C1.882	TM2D3 TM2 domain containing 3 isoform a
199	KhC1	+	6256460	5.28	C1.727	ZIC2 Zinc finger protein ZIC 2
200	KhC1	+	6263307	48.52	C1.504	TRIP12 TRIP12 protein
201	KhC1	+	6288977	3.97	C1.1273	EZH2 enhancer of zeste 2 isoform b
202	KhC1	+	6313431	22.42	C1.892	DUSP14 Dual specificity protein phosphatase 14
203	KhC1	+	6346693	5.41	C1.1043	MTF1 Metal-regulatory transcription factor 1
204	KhC1	+	6393653	6.24	C1.647	SDCCAG10 serologically defined colon cancer antigen 10
205	KhC1	+	6470579	2.17	C1.1136	C3orf38 Isoform 1 of Uncharacterized protein C3orf38
206	KhC1	+	6506685	67.24	C1.1257	MRPS6;SLC5A3 Mitochondrial 28S ribosomal protein S6
207	KhC1	+	6507238	27.02	C1.173	TBL2 Transducin beta-like 2 protein
208	KhC1	+	6530058	1.19	n/a	n/a
209	KhC1	+	6539735	24.03	C1.918	STX7 Isoform 1 of Syntaxin-7
210	KhC1	+	6569992	36.77	C1.1286	WDR16 Isoform 1 of WD repeat protein 16
211	KhC1	+	6605673	624.03	C1.338	ARMC1 Armadillo repeat-containing protein 1
212	KhC1	+	6664988	850.34	C1.182	no_homologue
213	KhC1	+	6676116	3.66	C1.1026	ASB3 ASB3 protein
214	KhC1	+	6707234	5.65	C1.333	RPL19 60S ribosomal protein L19
215	KhC1	+	6828583	2	C1.419	SLC25A12 Calcium-binding mitochondrial carrier protein Aralar1
216	KhC1	+	6846261	1.95	C1.203	ZNF271 Isoform 1 of Zinc finger protein 271
217	KhC1	+	6849424	1697.02	C1.235	NACA Nascent polypeptide-associated complex subunit alpha
218	KhC1	+	6869364	4.34	C1.315	GHSR Isoform 1A of Growth hormone secretagogue receptor type 1
219	KhC1	+	6873376	1.02	C1.315	GHSR Isoform 1A of Growth hormone secretagogue receptor type 1
220	KhC1	+	6876993	1.56	C1.1285	C1orf74 Uncharacterized protein C1orf74
221	KhC1	+	6877945	5.14	C1.616	IMMP2L Isoform 1 of Mitochondrial inner membrane protease subunit 2
222	KhC1	+	6888830	2.14	C1.606	PDK2 [Pyruvate dehydrogenase [lipoamide]] kinase isozyme 2, mitochondrial precursor
223	KhC1	+	6901235	7.12	C1.1240	KLHL20 kelch-like 20
224	KhC1	+	6901903	5.11	C1.1240	KLHL20 kelch-like 20
225	KhC1	+	6907824	7.34	C1.19	ANKMY2 Ankyrin repeat and MYND domain-containing protein 2
226	KhC1	+	6955945	6.53	C1.851	GTPBP10 claudin 12 isoform 2
227	KhC1	+	6976159	2.14	C1.1017	NRCAM Isoform 5 of Neuronal cell adhesion molecule precursor
228	KhC1	+	6997554	10.38	C1.2	IMPDH2 Inosine-5'-monophosphate dehydrogenase 2
229	KhC1	+	6998539	103.49	C1.2	IMPDH2 Inosine-5'-monophosphate dehydrogenase 2
230	KhC1	+	7048885	1.12	C1.916	ALPL Alkaline phosphatase, tissue-nonspecific isozyme precursor
231	KhC1	+	7168315	32	C1.55	ABI1 Isoform 5 of Abl interactor 1
232	KhC1	+	7178108	1.34	n/a	n/a
233	KhC1	+	7195212	4.51	C1.704	ASAHL Isoform 1 of N-acylethanolamine-hydrolyzing acid amidase precursor
234	KhC1	+	7266996	89.72	C1.416	G3BP2 Isoform A of Ras GTPase-activating protein-binding protein 2
235	KhC1	+	7301323	7.77	C1.896	no_homologue
236	KhC1	+	7308426	20.23	C1.839	no_homologue
237	KhC1	+	7403791	67.53	C1.646	C10orf107 34 kDa protein
238	KhC1	+	7419905	3.39	C1.1051	MUC5AC Mucin 5 (Fragment)
239	KhC1	+	7484402	117.45	C1.347	TLOC1 Translocation protein SEC62
240	KhC1	+	7485649	18.54	C1.347	TLOC1 Translocation protein SEC62
241	KhC1	+	7492062	20.04	C1.294	no_homologue
242	KhC1	+	7498166	1.69	n/a	n/a
243	KhC1	+	7504222	56.19	C1.1283	no_homologue
244	KhC1	+	7507914	1.19	n/a	n/a
245	KhC1	+	7540027	22.1	n/a	n/a
246	KhC1	+	7553296	59.98	C1.297	CDK2 cyclin-dependent kinase 2 isoform 2
247	KhC1	+	7587446	1.8	n/a	n/a
248	KhC1	+	7587840	2.83	n/a	n/a
249	KhC1	+	7588200	409.18	C1.1207	SFXN2 Sideroflexin-2
250	KhC1	+	7602277	1.36	C1.259	PSMB2 Proteasome subunit beta type 2
251	KhC1	+	7633211	2.34	C1.420	no_homologue
252	KhC1	+	7669654	2.88	n/a	n/a
253	KhC1	+	7712494	54.53	C1.1137	ADCK1 Isoform 2 of Uncharacterized aarF domain-containing protein kinase 1 precursor
254	KhC1	+	7713359	1.17	C1.1137	ADCK1 Isoform 2 of Uncharacterized aarF domain-containing protein kinase 1 precursor
255	KhC1	+	7729905	2.73	C1.942	SLC6A1 Sodium- and chloride-dependent GABA transporter 1
256	KhC1	+	7733721	4.92	C1.942	SLC6A1 Sodium- and chloride-dependent GABA transporter 1
257	KhC1	+	7751072	4.41	C1.30	JMJD6 Isoform 1 of JmjC domain-containing protein 6
258	KhC1	+	7760501	18.01	C1.1106	KLHDC1 Kelch domain-containing protein 1
259	KhC1	+	7762478	3.05	C1.217	NSMCE4A Isoform 1 of Uncharacterized protein C10orf86
260	KhC1	+	7814409	13.11	C1.940	YRDC ischemia/reperfusion inducible protein
261	KhC1	+	7814731	7.8	C1.940	YRDC ischemia/reperfusion inducible protein
262	KhC1	+	7853472	1.22	C1.432	CHKA Isoform 2 of Choline kinase alpha
263	KhC1	+	7854595	3.8	C1.432	CHKA Isoform 2 of Choline kinase alpha
264	KhC1	+	7862486	58.13	C1.803	PAQR5 Membrane progestin receptor gamma
265	KhC1	+	7868972	8.01	C1.1022	no_homologue
266	KhC1	+	7897634	1.58	C1.23	GRHL2 Isoform 1 of Grainyhead-like protein 2 homolog
267	KhC1	+	7950825	2.32	C1.1009	CCDC50 Isoform 1 of Coiled-coil domain-containing protein 50
268	KhC1	+	7957366	58.26	C1.780	TKT Transketolase
269	KhC1	+	7959970	13.39	C1.239	SAS10 Something about silencing protein 10
270	KhC1	+	7967037	26.29	C1.435	no_homologue
271	KhC1	+	8021028	5.63	C1.669	CASZ1 castor homolog 1, zinc finger isoform a
272	KhC1	+	8025178	10.14	C1.669	CASZ1 castor homolog 1, zinc finger isoform a
273	KhC1	+	8026720	9.55	C1.669	CASZ1 castor homolog 1, zinc finger isoform a
274	KhC1	+	8028082	22.33	C1.669	CASZ1 castor homolog 1, zinc finger isoform a
275	KhC1	+	8061101	1.69	n/a	n/a
276	KhC1	+	8134721	2.03	n/a	n/a
277	KhC1	+	8175059	2.51	C1.702	RAE1 mRNA export factor
278	KhC1	+	8176631	20.37	C1.528	FLJ20254 hypothetical protein LOC54867 isoform 1
279	KhC1	+	8199365	9.7	n/a	n/a
280	KhC1	+	8249781	5.77	C1.585	DUOX2 dual oxidase 2 precursor
281	KhC1	+	8277016	71.57	C1.32	ZNF608 Isoform 1 of Zinc finger protein 608
282	KhC1	+	8308314	4.14	C1.860	HIP1 Huntingtin-interacting protein 1
283	KhC1	+	8370551	111.42	C1.674	API5 Isoform 2 of Apoptosis inhibitor 5
284	KhC1	+	8378799	18.5	C1.94	MIB1 E3 ubiquitin-protein ligase MIB1
285	KhC1	+	8407327	6.09	C1.94	MIB1 E3 ubiquitin-protein ligase MIB1
286	KhC1	+	8459466	34.65	C1.320	LETM1 Leucine zipper-EF-hand-containing transmembrane protein 1, mitochondrial precursor
287	KhC1	+	8462673	1.07	C1.806	POLR3F DNA-directed RNA polymerase III subunit F
288	KhC1	+	8496066	24.61	C1.549	YY1 Transcriptional repressor protein YY1
289	KhC1	+	8496924	33.96	C1.549	YY1 Transcriptional repressor protein YY1
290	KhC1	+	8513213	9.67	C1.690	DDX10 Probable ATP-dependent RNA helicase DDX10
291	KhC1	+	8515626	63.05	C1.1149	no_homologue
292	KhC1	+	8517573	53.24	C1.1029	DDX1 ATP-dependent RNA helicase DDX1
293	KhC1	+	8530198	6.26	C1.322	NAT1 Arylamine N-acetyltransferase 1
294	KhC1	+	8628597	73.46	C1.57	no_homologue
295	KhC1	+	8636402	31.29	C1.305	LOC196463 LAMA-like protein 2 precursor
296	KhC1	+	8642961	2.73	C1.788	NUDT21 Cleavage and polyadenylation specificity factor 5
297	KhC1	+	8644722	4.12	C1.1181	HS3ST1 Heparan sulfate glucosamine 3-O-sulfotransferase 1 precursor
298	KhC1	+	8648648	7.41	C1.79	PSMC3IP PSMC3-interacting protein
299	KhC1	+	8706063	1.53	n/a	n/a
300	KhC1	+	8708495	2.19	C1.346	PROM1 Prominin-1 precursor
301	KhC1	+	8726797	1.39	C1.346	PROM1 Prominin-1 precursor
302	KhC1	+	8729377	8.17	C1.1023	TM9SF2 Transmembrane 9 superfamily protein member 2 precursor
303	KhC1	+	8835508	102.78	C1.58	REEP2 22 kDa protein
304	KhC1	+	8849658	56.37	C1.163	FRK Tyrosine-protein kinase FRK
305	KhC1	+	8944953	1.05	n/a	n/a
306	KhC1	+	8948266	1.1	C1.384	SF3B5 Splicing factor 3B subunit 5
307	KhC1	+	8948439	1180.09	C1.384	SF3B5 Splicing factor 3B subunit 5
308	KhC1	+	8956193	20.2	C1.360	no_homologue
309	KhC1	+	9176518	3.17	C1.747	SLC22A16 Solute carrier family 22 member 16
310	KhC1	+	9180979	2.75	C1.747	SLC22A16 Solute carrier family 22 member 16
311	KhC1	+	9207904	7.24	C1.536	ACOT7 34 kDa protein
312	KhC1	+	9209707	1.95	C1.536	ACOT7 34 kDa protein
313	KhC1	+	9235098	14.96	C1.764	no_homologue
314	KhC1	+	9307622	2.46	n/a	n/a
315	KhC1	+	9307904	2.02	n/a	n/a
316	KhC1	+	9318388	1.12	C1.663	SLMO2 Uncharacterized protein C20orf45
317	KhC1	+	9380797	4.71	C1.530	PSMB1 Proteasome subunit beta type 1 precursor
318	KhC1	+	9381831	13.33	C1.1167	SEL1L Isoform 1 of Sel-1 homolog precursor
319	KhC1	+	9407642	1.46	C1.615	ABCB11 Bile salt export pump
320	KhC1	+	9431946	21.17	C1.442	POLDIP3 Isoform 1 of Polymerase delta-interacting protein 3
321	KhC1	+	9440532	10.53	C1.654	INPPL1 inositol polyphosphate phosphatase-like 1
322	KhC1	+	9468803	2.37	C1.1163	no_homologue
323	KhC1	+	9486775	5.93	n/a	n/a
324	KhC1	+	9510799	1.02	C1.559	PKHD1L1 fibrocystin L
325	KhC1	+	9739947	281.48	C1.716	MBD4 Isoform 2 of Methyl-CpG-binding domain protein 4
326	KhC1	+	9740794	5.48	C1.1199	PAQR3 Isoform 1 of Progestin and adipoQ receptor family member 3
327	KhC1	+	9854247	4.92	C1.62	no_homologue
328	KhC1	+	9855554	47.86	C1.62	no_homologue
329	KhC1	+	9865065	1	C1.890	no_homologue
330	KhC1	+	9896265	1.73	n/a	n/a
331	KhC1	+	9945132	5.48	C1.479	NEB Nebulin
332	KhC1	+	10025053	3.95	C1.777	ZEB2 Zinc finger homeobox protein 1b
333	KhC1	+	10034659	3.24	C1.517	IL17D Interleukin-17D precursor
334	KhC1	-	60424	4.39	C1.1180	ARFGEF1 Brefeldin A-inhibited guanine nucleotide-exchange protein 1
335	KhC1	-	66961	6.17	C1.526	IFT88 intraflagellar transport 88 homolog isoform 1
336	KhC1	-	74038	53.87	C1.183	TDH 41 kDa protein
337	KhC1	-	81557	1	C1.172	MPHOSPH10 U3 small nucleolar ribonucleoprotein protein MPP10
338	KhC1	-	149681	4.36	C1.1238	WDR33 WD repeat protein 33
339	KhC1	-	161160	1.29	n/a	n/a
340	KhC1	-	342345	19.64	C1.1011	RAB35 Ras-related protein Rab-35
341	KhC1	-	345621	6.85	C1.516	HMG20A Isoform 1 of High mobility group protein 20A
342	KhC1	-	361298	18.61	C1.301	HOMER2 Isoform 1 of Homer protein homolog 2
343	KhC1	-	386882	35.24	C1.1300	MAK Serine/threonine-protein kinase MAK
344	KhC1	-	402125	60.2	C1.78	KLHL3 Isoform A of Kelch-like protein 3
345	KhC1	-	413960	172.73	C1.287	EIF4A2 Isoform 1 of Eukaryotic initiation factor 4A-II
346	KhC1	-	513381	4.85	C1.139	F11R Isoform 1 of Putative thiosulfate sulfurtransferase KAT
347	KhC1	-	531805	1.51	C1.631	LRIG3 Isoform 1 of Leucine-rich repeats and immunoglobulin-like domains protein 3 precursor
348	KhC1	-	539402	3.97	C1.130	MKLN1 Isoform 1 of Muskelin
349	KhC1	-	547700	5.65	C1.608-2	LRRC32 Leucine-rich repeat-containing protein 32 precursor
350	KhC1	-	586562	78.59	C1.1156	CAPRIN2 Cytoplasmic activation/proliferation-associated protein 2
351	KhC1	-	627005	57.23	C1.568	no_homologue
352	KhC1	-	688711	4.07	n/a	n/a
353	KhC1	-	800438	4.14	C1.1000	PDCD6IP PDCD6IP protein
354	KhC1	-	810075	32.67	C1.666	no_homologue
355	KhC1	-	811056	1.12	n/a	n/a
356	KhC1	-	844892	99.92	C1.10	LASP1 Isoform 2 of LIM and SH3 domain protein 1
357	KhC1	-	846848	1	C1.10	LASP1 Isoform 2 of LIM and SH3 domain protein 1
358	KhC1	-	900026	64.71	C1.912	CBX1 Chromobox protein homolog 1
359	KhC1	-	911970	25.47	C1.352	LSMD1 LSMD1 protein
360	KhC1	-	915293	14.13	C1.96	ATP5G1 13 kDa protein
361	KhC1	-	922059	3.19	C1.359	ZFX X-linked zinc finger protein
362	KhC1	-	947126	1.17	C1.240	TACC3 Transforming acidic coiled-coil-containing protein 3
363	KhC1	-	1060436	25.64	C1.842	no_homologue
364	KhC1	-	1060983	8.85	C1.476	FAM36A Isoform 2 of Protein FAM36A
365	KhC1	-	1061587	8.53	C1.823	CHCHD8 Coiled-coil-helix-coiled-coil-helix domain-containing protein 8
366	KhC1	-	1066876	4.75	C1.970	no_homologue
367	KhC1	-	1111230	11.78	C1.538	LYPLA1 Isoform 1 of Acyl-protein thioesterase 1
368	KhC1	-	1112464	1.56	C1.875	SURF1 Surfeit locus protein 1
369	KhC1	-	1113515	46.43	C1.1120	MRPL28 Mitochondrial ribosomal protein L28
370	KhC1	-	1124958	19.62	C1.388	HNRPK Heterogeneous nuclear ribonucleoprotein K
371	KhC1	-	1146273	1.51	C1.797	ANKRD44 Isoform 4 of Ankyrin repeat domain-containing protein 44
372	KhC1	-	1169765	2.87	C1.603	TAOK2 Isoform 2 of Serine/threonine-protein kinase TAO2
373	KhC1	-	1185226	21.08	C1.483	CAPN3 Isoform II of Calpain-3
374	KhC1	-	1204815	3.07	C1.445	SLC10A2 Ileal sodium/bile acid cotransporter
375	KhC1	-	1259266	1.36	C1.1287	COL11A1 Isoform C of Collagen alpha-1(XI) chain precursor
376	KhC1	-	1286770	17.98	C1.667	no_homologue
377	KhC1	-	1295315	1.12	C1.553	OLFM2 Noelin-2 precursor
378	KhC1	-	1297874	1.95	C1.470	C9orf116 Isoform 1 of Uncharacterized protein C9orf116
379	KhC1	-	1306788	2.41	C1.82	no_homologue
380	KhC1	-	1358271	589.29	C1.936	C2orf30 Isoform 1 of XTP3-transactivated gene B protein precursor
381	KhC1	-	1373586	3.53	C1.317	SPTLC2 Serine palmitoyltransferase 2
382	KhC1	-	1393088	15.02	C1.863	NAT1 Arylamine N-acetyltransferase 1
383	KhC1	-	1393927	8.04	C1.1284	DKFZP686E2158 Hypothetical protein DKFZp686E2158
384	KhC1	-	1406142	1.99	C1.787	TANC2 similar to TPR domain, ankyrin-repeat and coiled-coil-containing isoform 1
385	KhC1	-	1412446	6.67	C1.787	TANC2 similar to TPR domain, ankyrin-repeat and coiled-coil-containing isoform 1
386	KhC1	-	1428744	1.02	n/a	n/a
387	KhC1	-	1452604	1.88	C1.677	JARID1A retinoblastoma binding protein 2 isoform 1
388	KhC1	-	1454337	1.07	n/a	n/a
389	KhC1	-	1578231	10.55	C1.4	EFNB3 Ephrin-B3 precursor
390	KhC1	-	1599239	21.03	C1.628	MS4A12 Membrane-spanning 4-domains subfamily A member 12
391	KhC1	-	1605244	87.17	C1.884	no_homologue
392	KhC1	-	1609410	433.71	C1.484	no_homologue
393	KhC1	-	1614675	2.7	C1.574	LOC728588 similar to membrane-spanning 4-domains, subfamily A, member 8B
394	KhC1	-	1616284	3.51	C1.574	LOC728588 similar to membrane-spanning 4-domains, subfamily A, member 8B
395	KhC1	-	1616929	126.47	C1.574	LOC728588 similar to membrane-spanning 4-domains, subfamily A, member 8B
396	KhC1	-	1632145	3.71	C1.187	TNFAIP8 Isoform 2 of Tumor necrosis factor, alpha-induced protein 8
397	KhC1	-	1650738	4.07	C1.1012	CHMP5 Charged multivesicular body protein 5
398	KhC1	-	1650861	1.69	C1.1012	CHMP5 Charged multivesicular body protein 5
399	KhC1	-	1660277	4.75	C1.1109	TFF2 Trefoil factor 2 precursor
400	KhC1	-	1700221	1.78	C1.637-4	DLG2 Isoform 3 of Discs large homolog 2
401	KhC1	-	1700833	58.48	C1.637	DLG2 Isoform 4 of Discs large homolog 2
402	KhC1	-	1703429	3.94	C1.637	DLG2 Isoform 4 of Discs large homolog 2
403	KhC1	-	1721129	23.15	C1.637	DLG1 Isoform 4 of Disks large homolog 1
404	KhC1	-	1721452	1.19	n/a	n/a
405	KhC1	-	1753095	3.8	C1.832	FGL2 Fibroleukin precursor
406	KhC1	-	1820763	1.86	C1.1045	LRRC15 Leucine-rich repeat-containing protein 15 precursor
407	KhC1	-	1837084	4.24	n/a	n/a
408	KhC1	-	1845333	2.29	n/a	n/a
409	KhC1	-	1905578	1.19	n/a	n/a
410	KhC1	-	1948451	16.85	C1.1302	COQ4 Ubiquinone biosynthesis protein COQ4 homolog
411	KhC1	-	1949227	261.05	C1.411	NDUFB10 NADH dehydrogenase [ubiquinone] 1 beta subcomplex subunit 10
412	KhC1	-	1961729	3.22	C1.124	MCM7 Isoform 1 of DNA replication licensing factor MCM7
413	KhC1	-	1965678	6.43	C1.124	MCM7 Isoform 1 of DNA replication licensing factor MCM7
414	KhC1	-	1972655	31.53	C1.178	SSU72 Ssu72 RNA polymerase II CTD phosphatase homolog
415	KhC1	-	2001978	19.87	C1.133	CALU Isoform 1 of Calumenin precursor
416	KhC1	-	2003614	98.46	C1.252	CALU Isoform 2 of Calumenin precursor
417	KhC1	-	2084192	9.89	C1.113	MYBPC3 140 kDa protein
418	KhC1	-	2119734	4.63	C1.108	SS18L1 SS18-like protein 1
419	KhC1	-	2130653	3.94	C1.855	no_homologue
420	KhC1	-	2136695	1.27	C1.1028	no_homologue
421	KhC1	-	2162383	3.58	n/a	n/a
422	KhC1	-	2173089	19.08	C1.1144	no_homologue
423	KhC1	-	2179439	2.02	C1.1235	KIAA0652 Isoform 3 of Uncharacterized protein KIAA0652
424	KhC1	-	2192015	3.22	C1.1138	TARS Threonyl-tRNA synthetase, cytoplasmic
425	KhC1	-	2192162	33.41	C1.1138	TARS Threonyl-tRNA synthetase, cytoplasmic
426	KhC1	-	2200487	3.24	C1.92	KIAA0460 Isoform 3 of Uncharacterized protein KIAA0460
427	KhC1	-	2209473	6.77	C1.605	C9orf32 Protein of unknown function DUF858, methyltransferase-like family protein
428	KhC1	-	2212101	20.25	C1.80	RP13-15M17.2 similar to CG7744-PA
429	KhC1	-	2215462	1.8	C1.1160	WDR48 Isoform 1 of WD repeat protein 48
430	KhC1	-	2289389	2.63	C1.1065	FAM62B Isoform 2 of Protein FAM62B
431	KhC1	-	2341601	17.63	C1.33	no_homologue
432	KhC1	-	2400183	63.35	C1.256	PEBP1 Phosphatidylethanolamine-binding protein 1
433	KhC1	-	2454597	1.07	n/a	n/a
434	KhC1	-	2461043	4.39	C1.1248	NME7 Nucleoside diphosphate kinase 7
435	KhC1	-	2542179	2.17	C1.888	RASEF RAS and EF-hand domain-containing protein
436	KhC1	-	2556015	5.53	C1.548	CASD1 CAS1 domain-containing protein 1
437	KhC1	-	2570927	1.22	C1.865	GOLPH4 Golgi phosphoprotein 4
438	KhC1	-	2575680	2.83	n/a	n/a
439	KhC1	-	2577404	12.11	C1.1104	POFUT2 Isoform C of GDP-fucose protein O-fucosyltransferase 2 precursor
440	KhC1	-	2602802	1.22	C1.1191	FUT5 Alpha-(1,3)-fucosyltransferase
441	KhC1	-	2644653	97.4	C1.850	LOC400506 Hypothetical protein 101F10.1
442	KhC1	-	2645640	87.2	C1.494	PTRH2 Peptidyl-tRNA hydrolase 2, mitochondrial precursor
443	KhC1	-	2769181	58.57	C1.412	CSNK2B;LY6G5B Casein kinase 2, beta polypeptide
444	KhC1	-	2817174	11.23	C1.1041	NIF3L1 Hypothetical protein NIF3L1
445	KhC1	-	2871199	4.75	C1.205	no_homologue
446	KhC1	-	2889487	1405.49	n/a	n/a
447	KhC1	-	2906410	9.5	C1.21	ELOVL4 Elongation of very long chain fatty acids protein 4
448	KhC1	-	2917939	1.56	C1.21	ELOVL4 Elongation of very long chain fatty acids protein 4
449	KhC1	-	2955740	1.27	n/a	n/a
450	KhC1	-	2962375	86.71	C1.534	ATP5H Isoform 1 of ATP synthase D chain, mitochondrial
451	KhC1	-	2978788	1.36	n/a	n/a
452	KhC1	-	3020419	6.78	C1.267	TAF3 similar to TAF3 RNA polymerase II, TATA box binding protein (TBP)-associated factor
453	KhC1	-	3024265	5.07	C1.968	B3GAT1 Galactosylgalactosylxylosylprotein 3-beta-glucuronosyltransferase 1
454	KhC1	-	3052506	2.51	C1.678	BAHCC1 similar to BAH domain and coiled-coil containing 1
455	KhC1	-	3144488	6.43	C1.872	NT5C1B;RDH14 Retinol dehydrogenase 14
456	KhC1	-	3191396	4.93	C1.1298	no_homologue
457	KhC1	-	3192166	1.41	C1.923	C1orf109 Isoform 1 of Uncharacterized protein C1orf109
458	KhC1	-	3194131	15.12	C1.1251	ACBD6 Acyl-CoA-binding domain-containing protein 6
459	KhC1	-	3204317	48.25	C1.425	RNF144 Ubiquitin-conjugating enzyme 7-interacting protein 4
460	KhC1	-	3252993	5.77	C1.81	NUDT8 Isoform 1 of Nucleoside diphosphate-linked moiety X motif 8, mitochondrial precursor
461	KhC1	-	3254387	3.29	C1.531	MVD Diphosphomevalonate decarboxylase
462	KhC1	-	3254697	11.58	C1.531	MVD Diphosphomevalonate decarboxylase
463	KhC1	-	3290555	14.11	C1.695	PIK3CB Phosphatidylinositol-4,5-bisphosphate 3-kinase catalytic subunit beta isoform
464	KhC1	-	3335306	1.07	n/a	n/a
465	KhC1	-	3343982	3.9	n/a	n/a
466	KhC1	-	3358135	2.61	C1.783	WHSC2 Wolf-Hirschhorn syndrome candidate 2
467	KhC1	-	3365708	1	C1.513	FBXL10 Isoform 3 of JmjC domain-containing histone demethylation protein 1B
468	KhC1	-	3375504	4.97	C1.1176	ABRA Actin-binding Rho-activating protein
469	KhC1	-	3568920	4	C1.625	TUBGCP6 Isoform 1 of Gamma-tubulin complex component 6
470	KhC1	-	3570183	2.17	C1.680	CCDC124 Coiled-coil domain-containing protein 124
471	KhC1	-	3577146	39.74	C1.141	TMEM68 Isoform 1 of Transmembrane protein 68
472	KhC1	-	3580538	1.92	C1.557	RNF213 Isoform 2 of RING finger protein 213
473	KhC1	-	3630132	42.67	C1.1118	EFHD2 EF-hand domain-containing protein 2
474	KhC1	-	3630990	6.35	n/a	n/a
475	KhC1	-	3660238	110.1	C1.198	RERE Isoform 1 of Arginine-glutamic acid dipeptide repeats protein
476	KhC1	-	3671526	808.04	C1.429	GPC5 Glypican-5 precursor
477	KhC1	-	3690839	7.97	n/a	n/a
478	KhC1	-	3740501	8.64	C1.736	CDCA7 Isoform 1 of Cell division cycle-associated protein 7
479	KhC1	-	3755875	2.65	C1.190	ATG3 Isoform 1 of Autophagy-related protein 3
480	KhC1	-	3759532	21.03	C1.186	C1orf50 Uncharacterized protein C1orf50
481	KhC1	-	3764214	40.33	C1.1033	ADHFE1 alcohol dehydrogenase, iron containing, 1
482	KhC1	-	3770191	122.79	C1.737	PSMB6 Proteasome subunit beta type 6 precursor
483	KhC1	-	3905481	1.12	n/a	n/a
484	KhC1	-	3969749	2.97	C1.1299	HDLBP Vigilin
485	KhC1	-	3970410	411.25	C1.1299	HDLBP Vigilin
486	KhC1	-	3982494	18.38	C1.463	PASK Isoform 1 of PAS domain-containing serine/threonine-protein kinase
487	KhC1	-	3997969	8.49	C1.617	33 kDa protein
488	KhC1	-	4014203	8.94	C1.382	CAB39 Calcium-binding protein 39
489	KhC1	-	4051061	92.64	C1.870	SLC6A14 Sodium- and chloride-dependent neutral and basic amino acid transporter B
490	KhC1	-	4191379	9.46	n/a	n/a
491	KhC1	-	4277139	2.61	C1.466	HRSP12 Ribonuclease UK114
492	KhC1	-	4295308	163.01	C1.514	KIAA1688 KIAA1688 protein
493	KhC1	-	4326169	19.84	C1.66	POLR3GL Polymerase (RNA) III (DNA directed) polypeptide G (32kD)-like
494	KhC1	-	4368933	10.79	n/a	n/a
495	KhC1	-	4419719	15.42	C1.97-2	no_homologue
496	KhC1	-	4446156	1.34	n/a	n/a
497	KhC1	-	4455247	1.02	C1.532	no_homologue
498	KhC1	-	4456918	1.05	C1.532	no_homologue
499	KhC1	-	4484584	21.01	C1.196	ETV1 Isoform 1 of ETS translocation variant 1
500	KhC1	-	4531723	1.39	C1.498	SLC18A3 Vesicular acetylcholine transporter
501	KhC1	-	4566048	4.92	C1.131	no_homologue
502	KhC1	-	4575209	1.71	C1.367	SLC39A10 Solute carrier family 39 (Zinc transporter), member 10
503	KhC1	-	4588267	1.41	C1.725	NFE2L1 FLJ00380 protein (Fragment)
504	KhC1	-	4622689	263.87	C1.11-2	35 kDa protein
505	KhC1	-	4651020	32.27	C1.508	ITGB1 integrin beta 1 isoform 1A precursor
506	KhC1	-	4682106	2.29	C1.225	SLC6A20 Sodium:neurotransmitter symporter family protein
507	KhC1	-	4688071	11.11	C1.288	COG7 Conserved oligomeric Golgi complex component 7
508	KhC1	-	4688603	68.23	C1.662	no_homologue
509	KhC1	-	4701881	7.04	C1.1016	NR6A1 Nuclear receptor subfamily 6, group A, member 1
510	KhC1	-	4707334	3.56	C1.1016	NR6A1 Nuclear receptor subfamily 6, group A, member 1
511	KhC1	-	4714090	1	C1.1016-2	NR6A1 Isoform 3 of Orphan nuclear receptor NR6A1
512	KhC1	-	4723264	1.73	C1.883	KIFAP3 Kinesin-associated protein 3
513	KhC1	-	4723381	1.29	C1.883	KIFAP3 Kinesin-associated protein 3
514	KhC1	-	4730250	1.05	C1.363	DDX39 ATP-dependent RNA helicase DDX39
515	KhC1	-	4738786	5.42	C1.1145	SCYL3 Isoform 2 of Protein-associating with the carboxyl-terminal domain of ezrin
516	KhC1	-	4739549	2.97	C1.1145	SCYL3 Isoform 2 of Protein-associating with the carboxyl-terminal domain of ezrin
517	KhC1	-	4750205	1.19	n/a	n/a
518	KhC1	-	4764411	2.2	C1.699	TACC1 Isoform 7 of Transforming acidic coiled-coil-containing protein 1
519	KhC1	-	4792919	103.11	C1.902	GSTM3 Glutathione S-transferase Mu 3
520	KhC1	-	4896052	1.19	n/a	n/a
521	KhC1	-	4995649	7.31	C1.192	C20orf72 Uncharacterized protein C20orf72
522	KhC1	-	5003541	13.46	C1.708	PPM1G Protein phosphatase 1G
523	KhC1	-	5057344	22.58	C1.726	SLC9A6 Solute carrier family 9 (Sodium/hydrogen exchanger), member 6
524	KhC1	-	5090382	5.83	C1.1187	NUAK1 Isoform 1 of NUAK family SNF1-like kinase 1
525	KhC1	-	5098706	1.17	C1.289	ZRF1 Isoform 2 of DnaJ homolog subfamily C member 2
526	KhC1	-	5101426	1.78	C1.289	ZRF1 Isoform 2 of DnaJ homolog subfamily C member 2
527	KhC1	-	5112845	10.72	C1.325	LRRC47 Leucine-rich repeat-containing protein 47
528	KhC1	-	5114040	42.46	C1.544	PSMB7 Proteasome subunit beta type 7 precursor
529	KhC1	-	5128082	120.91	C1.85	BRP44 Brain protein 44
530	KhC1	-	5130265	1.95	C1.1044	SLC7A7 Y+L amino acid transporter 1
531	KhC1	-	5133241	1.71	C1.170	SLC7A6 solute carrier family 7 (cationic amino acid transporter, y+ system), member 6
532	KhC1	-	5174290	1.34	C1.448	RAP1GAP RAP1 GTPase activating protein
533	KhC1	-	5180159	63.05	C1.864	no_homologue
534	KhC1	-	5218207	2.8	C1.90	SLC25A33 mitochondrial carrier protein MGC4399
535	KhC1	-	5265461	20.84	C1.1130	C12orf4 Uncharacterized protein C12orf4
536	KhC1	-	5267680	30.31	C1.807	KIAA1530 KIAA1530 protein
537	KhC1	-	5270441	11.79	C1.386	CIB1 Calcium and integrin-binding protein 1
538	KhC1	-	5293185	13.14	C1.439	no_homologue
539	KhC1	-	5317513	303.46	C1.505	CASK Isoform 3 of Peripheral plasma membrane protein CASK
540	KhC1	-	5355715	72.83	n/a	n/a
541	KhC1	-	5358579	2.34	C1.1234	TRA16 TR4 orphan receptor associated protein TRA16
542	KhC1	-	5359108	3.56	C1.1234	TRA16 TR4 orphan receptor associated protein TRA16
543	KhC1	-	5380364	1.27	C1.1008	MFAP1 Microfibrillar-associated protein 1
544	KhC1	-	5380740	17.2	C1.1008	MFAP1 Microfibrillar-associated protein 1
545	KhC1	-	5393491	1.22	C1.328	MRPL52 39S ribosomal protein L52, mitochondrial precursor
546	KhC1	-	5407500	5.53	C1.7	USP4 Isoform UNPES of Ubiquitin carboxyl-terminal hydrolase 4
547	KhC1	-	5426344	1.76	n/a	n/a
548	KhC1	-	5439584	2.03	C1.931	GREB1 GREB1 protein isoform a
549	KhC1	-	5451324	9.07	C1.931	GREB1 GREB1 protein isoform a
550	KhC1	-	5536290	38.57	C1.711	SH3PX3 SH3 and PX domain-containing protein 3
551	KhC1	-	5553667	1.85	C1.295	no_homologue
552	KhC1	-	5593862	11.65	C1.1265	TSPAN7 Tetraspanin-7
553	KhC1	-	5606960	1.02	n/a	n/a
554	KhC1	-	5618671	3271.05	C1.244	COL4A2 Collagen alpha-2(IV) chain precursor
555	KhC1	-	5629604	1.19	C1.365	no_homologue
556	KhC1	-	5672038	5.75	C1.200	FAM110B Protein FAM110B
557	KhC1	-	5699892	1.12	C1.1236	RRAGB Isoform 2 of Ras-related GTP-binding protein B
558	KhC1	-	5704168	15.97	C1.194	POLR3H Isoform 1 of DNA-directed RNA polymerase III subunit 22.9 kDa polypeptide
559	KhC1	-	5809377	6.68	C1.571	PLOD3 Procollagen-lysine,2-oxoglutarate 5-dioxygenase 3 precursor
560	KhC1	-	5809904	30.25	C1.571	PLOD3 Procollagen-lysine,2-oxoglutarate 5-dioxygenase 3 precursor
561	KhC1	-	5810444	445.58	C1.571	PLOD3 Procollagen-lysine,2-oxoglutarate 5-dioxygenase 3 precursor
562	KhC1	-	5812471	2.98	C1.794	no_homologue
563	KhC1	-	5847765	4.95	C1.1211	LAMA1 Laminin subunit alpha-1 precursor
564	KhC1	-	5882372	50.71	C1.1129	ODC1 Ornithine decarboxylase
565	KhC1	-	5883298	1.27	C1.775	INOC1 Putative DNA helicase INO80 complex homolog 1
566	KhC1	-	5942413	1.17	C1.330	no_homologue
567	KhC1	-	5945960	8.4	C1.407	PTBP1 Isoform 2 of Polypyrimidine tract-binding protein 1
568	KhC1	-	5949427	6.17	C1.904	RBM25 RNA binding motif protein 25
569	KhC1	-	5958028	25.43	n/a	n/a
570	KhC1	-	5990234	7.46	n/a	n/a
571	KhC1	-	6017301	1.53	C1.1231	GCC2 Isoform 2 of GRIP and coiled-coil domain-containing protein 2
572	KhC1	-	6022613	3.73	C1.385	MSL2L1 ring finger protein 184
573	KhC1	-	6026658	1.44	C1.209	MRPS22 Mitochondrial 28S ribosomal protein S22
574	KhC1	-	6035830	9.51	C1.364	no_homologue
575	KhC1	-	6040662	30.07	C1.932	no_homologue
576	KhC1	-	6040949	175.21	C1.932	no_homologue
577	KhC1	-	6043805	1	C1.1172	CUEDC1 Isoform 1 of CUE domain-containing protein 1
578	KhC1	-	6053062	5.85	C1.279	FBLN1 Isoform D of Fibulin-1 precursor
579	KhC1	-	6064601	126.5	C1.279-2	FBLN1 Isoform C of Fibulin-1 precursor
580	KhC1	-	6103583	4.89	C1.480	FBXO36 Isoform 1 of F-box only protein 36
581	KhC1	-	6122809	2.39	C1.822	no_homologue
582	KhC1	-	6131764	112.22	C1.762	HBXIP hepatitis B virus x-interacting protein
583	KhC1	-	6136116	25.9	C1.861	PSMA3 Isoform 1 of Proteasome subunit alpha type 3
584	KhC1	-	6150750	29.99	C1.768	NCK1 Cytoplasmic protein NCK1
585	KhC1	-	6155510	3.9	C1.456	CHEK1 Serine/threonine-protein kinase Chk1
586	KhC1	-	6160537	5.6	C1.976	HS6ST3 Heparan-sulfate 6-O-sulfotransferase 3
587	KhC1	-	6227741	4.34	C1.815	no_homologue
588	KhC1	-	6294620	9.66	n/a	n/a
589	KhC1	-	6306679	23.92	C1.750	no_homologue
590	KhC1	-	6323016	12.54	C1.545	GRIK2 Isoform 1 of Glutamate receptor, ionotropic kainate 2 precursor
591	KhC1	-	6336443	78.74	C1.459-2	SH3PX3 SH3 and PX domain-containing protein 3
592	KhC1	-	6345173	1051.06	C1.410	CDC5L Cell division cycle 5-like protein
593	KhC1	-	6345764	16.92	C1.433	no_homologue
594	KhC1	-	6487529	191.81	C1.985	BCR Isoform 1 of Breakpoint cluster region protein
595	KhC1	-	6505573	10.55	C1.349	HBS1L Isoform 1 of HBS1-like protein
596	KhC1	-	6505702	1.12	C1.349	HBS1L Isoform 1 of HBS1-like protein
597	KhC1	-	6537727	1.39	C1.211	STX12 Syntaxin-12
598	KhC1	-	6539217	53.38	C1.947	NAPG Gamma-soluble NSF attachment protein
599	KhC1	-	6558173	5.97	C1.314	RGS19 Regulator of G-protein signaling 19
600	KhC1	-	6594748	2.37	C1.1294	no_homologue
601	KhC1	-	6605095	3.63	C1.1168	NOL10 Isoform 1 of Nucleolar protein 10
602	KhC1	-	6654904	1.83	C1.1046	EPB41L1 98 kDa protein
603	KhC1	-	6663878	2.12	C1.169	PAPD4 PAP-associated domain-containing protein 4
604	KhC1	-	6674554	10.23	C1.1074	TRAF7 Isoform 1 of E3 ubiquitin-protein ligase TRAF7
605	KhC1	-	6706104	24.26	C1.438	HNRPH2 Heterogeneous nuclear ribonucleoprotein H'
606	KhC1	-	6712717	146.45	C1.986	KIAA1715 Isoform 1 of Protein lunapark
607	KhC1	-	6714020	2.56	C1.720	DCPS Scavenger mRNA-decapping enzyme DcpS
608	KhC1	-	6724566	3.73	C1.332	BAI3 Brain-specific angiogenesis inhibitor 3 precursor
609	KhC1	-	6728686	31.71	C1.493	MEP1B Meprin A subunit beta precursor
610	KhC1	-	6736961	9.26	C1.618	HMCN1 Hemicentin
611	KhC1	-	6777208	82.3	C1.1119	STT3B Dolichyl-diphosphooligosaccharide--protein glycosyltransferase subunit STT3B
612	KhC1	-	6778386	6.09	C1.262	KRTCAP2 Keratinocytes-associated protein 2
613	KhC1	-	6787053	9.38	C1.944	STAM Isoform 1 of Signal transducing adapter molecule 1
614	KhC1	-	6820769	1.86	C1.122	no_homologue
615	KhC1	-	6880532	2.39	C1.127	LRRN1 Leucine-rich repeat neuronal protein 1 precursor
616	KhC1	-	6883842	22.43	C1.127	LRRN1 Leucine-rich repeat neuronal protein 1 precursor
617	KhC1	-	6900443	54.98	C1.1093	no_homologue
618	KhC1	-	6915572	11.58	C1.174	UST Uronyl 2-sulfotransferase
619	KhC1	-	6964550	2.14	C1.990	C2orf25 Uncharacterized protein C2orf25, mitochondrial precursor
620	KhC1	-	7015854	138.85	C1.624	LSM6 U6 snRNA-associated Sm-like protein LSm6
621	KhC1	-	7017377	4.22	C1.1259	PGAM5 similar to phosphoglycerate mutase family member 5
622	KhC1	-	7019107	24.92	C1.1223	FAM82B Protein FAM82B
623	KhC1	-	7020567	83.32	C1.966	FAM82B Protein FAM82B
624	KhC1	-	7081798	7.63	C1.1101	NEFH Hypothetical protein
625	KhC1	-	7082825	10	C1.1101	NEFH Hypothetical protein
626	KhC1	-	7118397	41.77	C1.394	LSM12 Protein LSM12 homolog
627	KhC1	-	7122291	5.61	C1.64	no_homologue
628	KhC1	-	7122716	1.27	n/a	n/a
629	KhC1	-	7146127	3.95	C1.960	LYK5 protein kinase LYK5 isoform 4
630	KhC1	-	7182065	17.45	C1.216	MYL1 Myosin light chain 3, skeletal muscle isoform
631	KhC1	-	7194604	14.82	C1.422	no_homologue
632	KhC1	-	7194736	1.95	C1.422	no_homologue
633	KhC1	-	7232186	1.05	C1.840	DHRS13 dehydrogenase/reductase (SDR family) member 13
634	KhC1	-	7236610	24.52	C1.580	EXOSC7 Exosome complex exonuclease RRP42
635	KhC1	-	7239016	6.11	C1.876	BRD9 Isoform 1 of Bromodomain-containing protein 9
636	KhC1	-	7240439	6.34	C1.920	ATP6V1D Vacuolar ATP synthase subunit D
637	KhC1	-	7244137	46.37	C1.171	FLJ20489 Hypothetical protein
638	KhC1	-	7250297	11.73	C1.770	FAM134C Hypothetical protein LOC162427
639	KhC1	-	7291783	2.51	C1.65	TMEM128 Isoform 2 of Transmembrane protein 128
640	KhC1	-	7293112	5.42	C1.65	TMEM128 Isoform 2 of Transmembrane protein 128
641	KhC1	-	7312956	2.17	C1.639	TMEM177 Transmembrane protein 177
642	KhC1	-	7321069	1.29	C1.26	CREB1 Isoform CREB-B of cAMP response element-binding protein
643	KhC1	-	7336842	12.02	C1.1025	NFX1 nuclear transcription factor, X-box binding 1 isoform 1
644	KhC1	-	7347230	16.72	C1.793	no_homologue
645	KhC1	-	7352628	4.41	C1.810	CXorf58 Putative uncharacterized protein CXorf58
646	KhC1	-	7402021	210.37	C1.693	ANUBL1 AN1-type zinc finger and ubiquitin domain-containing protein 1
647	KhC1	-	7428439	1.69	n/a	n/a
648	KhC1	-	7466217	26.75	C1.1116	HAND2 Heart- and neural crest derivatives-expressed protein 2
649	KhC1	-	7483806	5.72	C1.688	PPP2R3A Isoform PR130 of Serine/threonine-protein phosphatase 2A 72/130 kDa regulatory subunit B
650	KhC1	-	7485095	1.12	n/a	n/a
651	KhC1	-	7541549	10.52	C1.40	TPM3 Hypothetical protein DKFZp686J1372
652	KhC1	-	7548262	3.61	C1.423-2	CA2 Carbonic anhydrase 2
653	KhC1	-	7550226	9.7	C1.423-2	CA2 Carbonic anhydrase 2
654	KhC1	-	7597954	136.78	C1.705	BNIP3 BCL2/adenovirus E1B 19 kDa protein-interacting protein 3
655	KhC1	-	7601532	2.51	C1.1229	MRPL35 39S ribosomal protein L35, mitochondrial precursor
656	KhC1	-	7609411	1.19	C1.776	LOC344657 similar to LEThal family member
657	KhC1	-	7628615	16.84	C1.547	KIF17 Isoform 2 of Kinesin-like protein KIF17
658	KhC1	-	7631018	7.44	C1.819	CLDND2 Claudin domain-containing protein 2
659	KhC1	-	7643860	2.7	C1.455	YME1L1 Isoform 1 of ATP-dependent metalloprotease YME1L1
660	KhC1	-	7644447	70.18	C1.455	YME1L1 Isoform 1 of ATP-dependent metalloprotease YME1L1
661	KhC1	-	7656575	2.54	n/a	n/a
662	KhC1	-	7671700	1.46	C1.641	SORT1 Sortilin precursor
663	KhC1	-	7707710	12.47	C1.987	BAZ2B Bromodomain adjacent to zinc finger domain 2B (hWALp4). Splice isoform 3
664	KhC1	-	7734969	2.2	n/a	n/a
665	KhC1	-	7848805	2.68	C1.129	RHOF Isoform 1 of Rho-related GTP-binding protein RhoF precursor
666	KhC1	-	7861233	1.53	n/a	n/a
667	KhC1	-	7877503	7.14	C1.782	NLE1 Notchless protein homolog 1
668	KhC1	-	7888661	2.12	C1.900	no_homologue
669	KhC1	-	7919611	3.9	C1.138	LOC731895;LOC728215 OTTHUMP00000018689
670	KhC1	-	7974564	4.31	C1.243-2	RPP21 Isoform 1 of Ribonuclease P protein subunit p21
671	KhC1	-	8092376	2.17	C1.401	RNF13 RING finger protein 13
672	KhC1	-	8103029	1.83	C1.1195	SCYL2 SCY1-like protein 2
673	KhC1	-	8137159	3.31	n/a	n/a
674	KhC1	-	8145348	73.52	C1.201	SLC16A14 Solute carrier family 16 member 14
675	KhC1	-	8242765	1.78	n/a	n/a
676	KhC1	-	8243790	3.22	n/a	n/a
677	KhC1	-	8258382	6.78	n/a	n/a
678	KhC1	-	8306828	5.63	C1.743	PEX16 Peroxisomal membrane protein PEX16
679	KhC1	-	8392383	26.51	C1.44	no_homologue
680	KhC1	-	8393147	7.04	C1.44	no_homologue
681	KhC1	-	8426607	31.78	C1.462	BTBD7 Isoform 1 of BTB/POZ domain-containing protein 7
682	KhC1	-	8443423	42.04	C1.121	PLEKHC1 Isoform 1 of Pleckstrin homology domain-containing family C member 1
683	KhC1	-	8449196	15.87	C1.1099	SGPL1 Sphingosine-1-phosphate lyase 1
684	KhC1	-	8493577	1.34	C1.1090	KIAA0196 Strumpellin
685	KhC1	-	8495759	9.06	C1.354	no_homologue
686	KhC1	-	8506869	8.92	C1.280	SLC25A29 Mitochondrial carnitine/acylcarnitine carrier protein CACL
687	KhC1	-	8507180	143.58	C1.280	SLC25A29 Mitochondrial carnitine/acylcarnitine carrier protein CACL
688	KhC1	-	8645508	2	n/a	n/a
689	KhC1	-	8647823	9.55	C1.1245	LOC401397 LOC401397 protein
690	KhC1	-	8666676	36.94	C1.980	CAPZB Capping protein (Actin filament) muscle Z-line, beta
691	KhC1	-	8680289	6.31	C1.950	no_homologue
692	KhC1	-	8706593	25.3	C1.222	AKR1C2 Aldo-keto reductase family 1 member C2
693	KhC1	-	8807743	1.12	C1.1281	SGEF Src homology 3 domain-containing guanine nucleotide exchange factor
694	KhC1	-	8820387	7.34	C1.852	F11R Isoform 4 of Putative thiosulfate sulfurtransferase KAT
695	KhC1	-	8872209	36.69	C1.798	TMEM86A Transmembrane protein 86A
696	KhC1	-	8873776	1.53	C1.558	LRP2BP Hypothetical protein DKFZp761O0113
697	KhC1	-	8920366	4.97	C1.204	KCNB1 Potassium voltage-gated channel subfamily B member 1
698	KhC1	-	8969478	5.48	C1.507-2	no_homologue
699	KhC1	-	8978026	4.02	C1.813	NDC80 Kinetochore protein Hec1
700	KhC1	-	9005052	14.69	C1.1147	NCSTN Isoform 1 of Nicastrin precursor
701	KhC1	-	9017547	25.95	C1.948	PTPLB Protein tyrosine phosphatase-like member b
702	KhC1	-	9040098	1.02	C1.299	B3GNT2 Isoform 1 of UDP-GlcNAc:betaGal beta-1,3-N-acetylglucosaminyltransferase 2
703	KhC1	-	9054484	1	C1.206	ECE2 Isoform ECE-2C of Endothelin-converting enzyme 2
704	KhC1	-	9056219	93.64	C1.206	ECE2 Isoform ECE-2C of Endothelin-converting enzyme 2
705	KhC1	-	9059200	22.1	C1.664	C9orf127 Chromosome 9 open reading frame 127
706	KhC1	-	9075776	4.36	C1.789	HIBADH 3-hydroxyisobutyrate dehydrogenase, mitochondrial precursor
707	KhC1	-	9081743	9.77	C1.311	PSMD3 26S proteasome non-ATPase regulatory subunit 3
708	KhC1	-	9082337	24.24	C1.311	PSMD3 26S proteasome non-ATPase regulatory subunit 3
709	KhC1	-	9100643	17.86	C1.27	LASS6 LAG1 longevity assurance homolog 6
710	KhC1	-	9105442	1.36	C1.826	TEP1 Isoform 1 of Telomerase protein component 1
711	KhC1	-	9196931	3.66	C1.1277	HTRA1 Serine protease HTRA1 precursor
712	KhC1	-	9200450	8.77	C1.609	HELLS Isoform 1 of Lymphoid-specific helicase
713	KhC1	-	9313251	1852.01	C1.188	no_homologue
714	KhC1	-	9403281	10.72	C1.181	TECTA Alpha-tectorin precursor
715	KhC1	-	9541874	126.78	C1.903	FOXRED2 FAD-dependent oxidoreductase domain-containing protein 2
716	KhC1	-	9547113	1.24	C1.189	FOXRED2 FAD-dependent oxidoreductase domain-containing protein 2
717	KhC1	-	9555034	20.56	C1.266	FOXRED2 FAD-dependent oxidoreductase domain-containing protein 2
718	KhC1	-	9562257	8.16	C1.312	FOXRED2 FAD-dependent oxidoreductase domain-containing protein 2
719	KhC1	-	9573719	2.05	C1.457	KLHL5 kelch-like 5 isoform 2
720	KhC1	-	9576007	1.85	C1.457	KLHL5 Isoform 1 of Kelch-like protein 5
721	KhC1	-	9580880	3.22	C1.73-4	MAPT Isoform Tau-E of Microtubule-associated protein tau
722	KhC1	-	9589054	1.41	C1.73	MAPT Isoform Tau-E of Microtubule-associated protein tau
723	KhC1	-	9601051	1.07	C1.73	MAP2 microtubule-associated protein 2 isoform 4
724	KhC1	-	9605329	82.59	C1.581	HERC4 Isoform 2 of Probable E3 ubiquitin-protein ligase HERC4
725	KhC1	-	9611121	1.02	C1.215	ACCN2 amiloride-sensitive cation channel 2, neuronal isoform b
726	KhC1	-	9637018	1.36	C1.1290	SHMT2 Serine hydroxymethyltransferase, mitochondrial precursor
727	KhC1	-	9641488	13.28	C1.1290	SHMT2 Serine hydroxymethyltransferase, mitochondrial precursor
728	KhC1	-	9663545	1.85	C1.292	PPIG Isoform 1 of Peptidyl-prolyl cis-trans isomerase G
729	KhC1	-	9665453	27.92	C1.292	PPIG Isoform 1 of Peptidyl-prolyl cis-trans isomerase G
730	KhC1	-	9692880	1.12	C1.275	STAT5A Signal transducer and activator of transcription 5A
731	KhC1	-	9698196	4.24	C1.275	STAT5A Signal transducer and activator of transcription 5A
732	KhC1	-	9706717	2.12	C1.835	ERGIC1 Isoform 1 of Endoplasmic reticulum-Golgi intermediate compartment protein 1
733	KhC1	-	9707255	382.65	C1.835	ERGIC1 Isoform 1 of Endoplasmic reticulum-Golgi intermediate compartment protein 1
734	KhC1	-	9718308	1.36	C1.83	GNB2L1 Lung cancer oncogene 7
735	KhC1	-	9731194	126.35	C1.759	SLC12A8 solute carrier family 12, member 8
736	KhC1	-	9735760	22.2	C1.1296	PPP1R13B Apoptosis-stimulating of p53 protein 1
737	KhC1	-	9755422	20.77	C1.894	PPP2CB Serine/threonine-protein phosphatase 2A catalytic subunit beta isoform
738	KhC1	-	9776410	72.16	C1.683	P4HA1 Isoform 1 of Prolyl 4-hydroxylase subunit alpha-1 precursor
739	KhC1	-	9840225	9.02	C1.951	USP5 Isoform Short of Ubiquitin carboxyl-terminal hydrolase 5
740	KhC1	-	9840941	2.22	C1.233	MRPS10 Mitochondrial 28S ribosomal protein S10
741	KhC1	-	9845010	4.66	C1.578	PRCP Lysosomal Pro-X carboxypeptidase precursor
742	KhC1	-	9876983	3.09	C1.846	STAC3 Isoform 1 of SH3 and cysteine-rich domain-containing protein 3
743	KhC1	-	9941413	116.12	C1.738	CHST1 Carbohydrate sulfotransferase 1
744	KhC10	+	45871	10.53	C10.593	ZC3H6 Zinc finger CCCH domain-containing protein 6
745	KhC10	+	91167	1.02	n/a	n/a
746	KhC10	+	91775	383.16	C10.144	TMPRSS2 Transmembrane protease, serine 2 precursor
747	KhC10	+	112233	46.3	C10.405	MPHOSPH6 M-phase phosphoprotein 6
748	KhC10	+	112438	2.19	C10.405	MPHOSPH6 M-phase phosphoprotein 6
749	KhC10	+	138422	11.58	C10.85	CRYM Mu-crystallin homolog
750	KhC10	+	152691	571.09	C10.558	KLHDC2 Kelch domain-containing protein 2
751	KhC10	+	159776	74.84	C10.202	ALG5 Dolichyl-phosphate beta-glucosyltransferase
752	KhC10	+	161163	10.67	C10.285	STX5 Isoform 1 of Syntaxin-5
753	KhC10	+	185098	2.87	n/a	n/a
754	KhC10	+	219050	9.43	C10.449	PIK3R4 Phosphoinositide 3-kinase regulatory subunit 4
755	KhC10	+	228586	5.09	n/a	n/a
756	KhC10	+	231412	59.56	C10.379	MGAT4A mannosyl (alpha-1,3-)-glycoprotein beta-1,4-N-acetylglucosaminyltransferase, isoenzyme A
757	KhC10	+	274838	1.36	C10.451	HMCN1 Hemicentin
758	KhC10	+	277738	2.27	C10.451	HMCN1 Hemicentin
759	KhC10	+	305546	1.05	C10.260	NCAM1 Neural cell adhesion molecule 1, 140 kDa isoform precursor
760	KhC10	+	353414	2.09	C10.532	PPP1CA protein phosphatase 1, catalytic subunit, alpha isoform 3
761	KhC10	+	498624	15.13	C10.90	no_homologue
762	KhC10	+	525826	2.59	C10.232	ETFA Electron transfer flavoprotein subunit alpha, mitochondrial precursor
763	KhC10	+	620393	8.12	C10.67	no_homologue
764	KhC10	+	662426	9.02	C10.3	CHMP6 Charged multivesicular body protein 6
765	KhC10	+	663320	15.93	C10.508	no_homologue
766	KhC10	+	681239	2.12	C10.17	SEMA6C Isoform 2 of Semaphorin-6C precursor
767	KhC10	+	747330	1	C10.396	36 kDa protein
768	KhC10	+	765134	6.24	C10.91	JAM3 junctional adhesion molecule 3 precursor
769	KhC10	+	794299	249.04	C10.372	LOC284352 Hypothetical protein
770	KhC10	+	824863	10.66	C10.216	no_homologue
771	KhC10	+	879512	1.39	C10.150	PAX7 Isoform Short of Paired box protein Pax-7
772	KhC10	+	969726	1.34	n/a	n/a
773	KhC10	+	993466	2.71	C10.581	KIAA0999 Protein
774	KhC10	+	1062385	15.77	C10.556	SLC4A11 Sodium bicarbonate transporter-like protein 11
775	KhC10	+	1079731	17.21	C10.252	DLAT Dihydrolipoamide S-acetyltransferase (E2 component of pyruvate dehydrogenase complex) variant
776	KhC10	+	1095390	4.02	C10.566	no_homologue
777	KhC10	+	1109959	1073.91	C10.434	TSTA3 GDP-L-fucose synthetase
778	KhC10	+	1115095	2.19	C10.129	PUS3 tRNA pseudouridine synthase 3
779	KhC10	+	1172926	3.22	n/a	n/a
780	KhC10	+	1257948	9.44	C10.82	C14orf45 Isoform 1 of Uncharacterized protein C14orf45
781	KhC10	+	1264952	2.85	C10.445	CACNG3 Voltage-dependent calcium channel gamma-3 subunit
782	KhC10	+	1312318	1.34	C10.240	ALDH6A1 Methylmalonate-semialdehyde dehydrogenase [acylating], mitochondrial precursor
783	KhC10	+	1336261	1.02	C10.170	C14orf131 NY-REN-50 antigen (Fragment)
784	KhC10	+	1356507	21.81	C10.596	DYNLT1 Dynein light chain Tctex-type 1
785	KhC10	+	1417505	333.78	C10.360	H2AFX Histone H2A.x
786	KhC10	+	1417855	1.22	C10.360	H2AFX Histone H2A.x
787	KhC10	+	1418374	1.05	C10.360	H2AFX Histone H2A.x
788	KhC10	+	1420412	67.29	C10.122	ARF6 ADP-ribosylation factor 6
789	KhC10	+	1423848	14.76	n/a	n/a
790	KhC10	+	1429857	3.22	n/a	n/a
791	KhC10	+	1439622	190.48	C10.46-5	RTN4 Isoform 2 of Reticulon-4
792	KhC10	+	1446176	86.19	C10.46-5	RTN4 Isoform 2 of Reticulon-4
793	KhC10	+	1464457	1.85	C10.88	NTNG2 Netrin G2
794	KhC10	+	1501803	1.17	C10.499	no_homologue
795	KhC10	+	1520765	1.1	n/a	n/a
796	KhC10	+	1558130	6.12	C10.79	SLC25A46 Solute carrier family 25 member 46
797	KhC10	+	1578644	1.39	C10.290	no_homologue
798	KhC10	+	1588783	1.34	C10.152	CGNL1 cingulin-like 1
799	KhC10	+	1616368	1.68	C10.291	KCNJ2 Inward rectifier potassium channel 2
800	KhC10	+	1621730	10.36	C10.291	KCNJ2 Inward rectifier potassium channel 2
801	KhC10	+	1649697	30.68	C10.248	FDPS Farnesyl diphosphate synthase
802	KhC10	+	1709689	120.34	C10.44	PRKRIP1 PRKR interacting protein 1
803	KhC10	+	1710723	1.51	C10.21	C11orf49 Isoform 1 of Uncharacterized protein C11orf49
804	KhC10	+	1798616	1.76	C10.87	TMED4 Transmembrane emp24 domain-containing protein 4 precursor
805	KhC10	+	1798757	2708.65	C10.87	TMED4 Transmembrane emp24 domain-containing protein 4 precursor
806	KhC10	+	1809987	9.56	C10.78-4	KDELR2 ER lumen protein retaining receptor 2
807	KhC10	+	1827764	1.29	C10.574	ZNF266 Isoform 1 of Zinc finger protein 266
808	KhC10	+	1858580	49.08	C10.140	HDAC5 histone deacetylase 5 isoform 3
809	KhC10	+	1862465	48.44	C10.140	HDAC5 histone deacetylase 5 isoform 3
810	KhC10	+	1919944	3.17	C10.472	MSL-1 similar to hampin isoform 5
811	KhC10	+	2027356	10.06	C10.286	SCUBE2 Isoform 2 of Signal peptide, CUB and EGF-like domain-containing protein 2 precursor
812	KhC10	+	2083174	2.17	n/a	n/a
813	KhC10	+	2119994	1384.18	C10.208	SLC25A20 Mitochondrial carnitine/acylcarnitine carrier protein
814	KhC10	+	2130278	7.94	n/a	n/a
815	KhC10	+	2132341	3.93	C10.2-3	MARK3 Isoform 5 of MAP/microtubule affinity-regulating kinase 3
816	KhC10	+	2172521	1.54	C10.227	no_homologue
817	KhC10	+	2181516	4.41	n/a	n/a
818	KhC10	+	2204302	2.12	C10.225	no_homologue
819	KhC10	+	2216656	13.38	C10.368	RPESP RPE-spondin
820	KhC10	+	2382638	1.02	n/a	n/a
821	KhC10	+	2395684	1.46	C10.459	CENTA1 Centaurin-alpha 1
822	KhC10	+	2417578	2.41	C10.612	CCDC93 Coiled-coil domain-containing protein 93
823	KhC10	+	2433595	9.74	C10.546	C19orf54 hypothetical protein LOC284325
824	KhC10	+	2476907	58.15	C10.231	AGXT2L1 Isoform 1 of Alanine--glyoxylate aminotransferase 2-like 1
825	KhC10	+	2635166	4.92	C10.58	ITPKB Isoform 1 of Inositol-trisphosphate 3-kinase B
826	KhC10	+	2659911	1.02	n/a	n/a
827	KhC10	+	2673613	66.8	C10.203	FAM26F Protein FAM26F
828	KhC10	+	2726760	1	C10.551	CDNA FLJ38599 fis, clone HEART2003432, weakly similar to ENDOGLUCANASE Z
829	KhC10	+	2737428	7.45	C10.295	no_homologue
830	KhC10	+	2772991	12.58	C10.253	IQSEC1 Isoform 2 of IQ motif and Sec7 domain-containing protein 1
831	KhC10	+	2798512	84.92	C10.576	RABIF Guanine nucleotide exchange factor MSS4
832	KhC10	+	2818521	2.02	n/a	n/a
833	KhC10	+	2824185	1.05	n/a	n/a
834	KhC10	+	2868343	39.72	C10.241	GLT8D4 similar to CG9996-PA
835	KhC10	+	2882662	13.39	n/a	n/a
836	KhC10	+	2922653	127.66	C10.1	MGC4172 Isoform 1 of Dehydrogenase/reductase SDR family member 11 precursor
837	KhC10	+	2930673	1.19	C10.582	MGC4172 Isoform 1 of Dehydrogenase/reductase SDR family member 11 precursor
838	KhC10	+	2932783	51.79	C10.188	MGC4172 Isoform 1 of Dehydrogenase/reductase SDR family member 11 precursor
839	KhC10	+	2935776	62.69	C10.340	MGC4172 Isoform 1 of Dehydrogenase/reductase SDR family member 11 precursor
840	KhC10	+	2937491	8.35	C10.52	MGC4172 Isoform 1 of Dehydrogenase/reductase SDR family member 11 precursor
841	KhC10	+	2941009	1.12	C10.136	MGC4172 Isoform 1 of Dehydrogenase/reductase SDR family member 11 precursor
842	KhC10	+	2942373	105.08	C10.398	MGC4172 Isoform 1 of Dehydrogenase/reductase SDR family member 11 precursor
843	KhC10	+	2945014	2.27	C10.222	VPS29 Isoform 1 of Vacuolar protein sorting-associated protein 29
844	KhC10	+	2951532	16.88	n/a	n/a
845	KhC10	+	2968091	10.79	C10.238	AFTPH Isoform 1 of Aftiphilin
846	KhC10	+	3140227	5.6	C10.174	MEIS1 Homeobox protein Meis1
847	KhC10	+	3142501	21.98	C10.174	MEIS1 Homeobox protein Meis1
848	KhC10	+	3216414	8.02	C10.158	COQ9 Isoform 1 of Ubiquinone biosynthesis protein COQ9, mitochondrial precursor
849	KhC10	+	3240219	4.53	C10.521	SUCLG1 succinate-CoA ligase, GDP-forming, alpha subunit
850	KhC10	+	3282968	1.36	n/a	n/a
851	KhC10	+	3305287	135.6	C10.135	EIF5 Eukaryotic translation initiation factor 5
852	KhC10	+	3305601	5.85	C10.135	EIF5 Eukaryotic translation initiation factor 5
853	KhC10	+	3391569	1.88	C10.117	FAP Isoform 1 of Seprase
854	KhC10	+	3501325	1.02	C10.580	MEGF6 EGF-like-domain, multiple 3
855	KhC10	+	3557053	4.75	n/a	n/a
856	KhC10	+	3569330	16.79	C10.250-5	RBM9 Isoform 3 of RNA-binding protein 9
857	KhC10	+	3569668	2.29	C10.250	40 kDa protein
858	KhC10	+	3580138	85.98	C10.250	40 kDa protein
859	KhC10	+	3589565	2.03	C10.250	40 kDa protein
860	KhC10	+	3658391	53.74	C10.25	TSGA2 Testis-specific gene A2 protein
861	KhC10	+	3723958	2.9	n/a	n/a
862	KhC10	+	3744719	5.61	C10.199	NIPA2 Non-imprinted in Prader-Willi/Angelman syndrome region protein 2
863	KhC10	+	3824933	1	C10.400	SCAMP1 Isoform 1 of Secretory carrier-associated membrane protein 1
864	KhC10	+	3844892	4.41	C10.374	COX5B Cytochrome c oxidase subunit 5B, mitochondrial precursor
865	KhC10	+	3858932	1.19	n/a	n/a
866	KhC10	+	3889128	6.27	n/a	n/a
867	KhC10	+	4028746	18.96	C10.83	no_homologue
868	KhC10	+	4032967	1412.58	C10.8	F10 32 kDa protein
869	KhC10	+	4040420	15.99	C10.229	PCTP Phosphatidylcholine transfer protein
870	KhC10	+	4041046	232.77	C10.229	PCTP Phosphatidylcholine transfer protein
871	KhC10	+	4042546	3.05	C10.229	PCTP Phosphatidylcholine transfer protein
872	KhC10	+	4047371	1.39	n/a	n/a
873	KhC10	+	4051209	3.54	C10.73	SLC25A3 Isoform B of Phosphate carrier protein, mitochondrial precursor
874	KhC10	+	4056920	1.1	n/a	n/a
875	KhC10	+	4063709	18.31	C10.328	PRDX4 Peroxiredoxin-4
876	KhC10	+	4064949	1.73	C10.383	TTF2 Isoform 1 of Transcription termination factor 2
877	KhC10	+	4101108	12.97	C10.538	COPS5 COP9 signalosome complex subunit 5
878	KhC10	+	4102500	4.48	C10.523	BBS2 Bardet-Biedl syndrome 2 protein
879	KhC10	+	4105701	1.53	C10.523	BBS2 Bardet-Biedl syndrome 2 protein
880	KhC10	+	4107656	4.04	C10.523	BBS2 Bardet-Biedl syndrome 2 protein
881	KhC10	+	4123245	34.48	C10.168	PITPNC1 Isoform 2 of Cytoplasmic phosphatidylinositol transfer protein 1
882	KhC10	+	4187265	540.9	C10.559	CERK Ceramide kinase
883	KhC10	+	4255975	21.47	C10.172-2	KIRREL Isoform 1 of Kin of IRRE-like protein 1 precursor
884	KhC10	+	4287523	2.54	C10.529	CHDH Choline dehydrogenase, mitochondrial precursor
885	KhC10	+	4299779	4.83	C10.151	no_homologue
886	KhC10	+	4301307	1.02	C10.151	no_homologue
887	KhC10	+	4306669	1.51	C10.7	no_homologue
888	KhC10	+	4311915	5.21	C10.94	CREBZF HCF-binding transcription factor Zhangfei
889	KhC10	+	4448657	3.88	n/a	n/a
890	KhC10	+	4451392	12.48	C10.448	B4GALT3 44 kDa protein
891	KhC10	+	4509728	18.13	C10.274	HNT Neurotrimin variant 3
892	KhC10	+	4516715	3.31	C10.277	FLJ35220 CDNA FLJ39025 fis, clone NT2RP7004559, weakly similar to ENDONUCLEASE C1F12.06C
893	KhC10	+	4524378	3.17	C10.366	SLC43A2 Solute carrier family 43 member 2
894	KhC10	+	4549808	12.67	C10.127	HMCN1 Hemicentin
895	KhC10	+	4552732	2.56	C10.127	HMCN1 Hemicentin
896	KhC10	+	4568663	1	C10.496	HMCN1 Hemicentin
897	KhC10	+	4593922	1.51	C10.554	DHX9 146 kDa protein
898	KhC10	+	4689184	40.24	C10.31	RABAC1 Prenylated Rab acceptor protein 1
899	KhC10	+	4699508	353.79	C10.280	EIF4A3 Eukaryotic initiation factor 4A-III
900	KhC10	+	4708326	17.3	C10.234	NUB1 Isoform 1 of NEDD8 ultimate buster 1
901	KhC10	+	4713880	104.54	C10.34	TXNDC3 Thioredoxin domain-containing protein 3
902	KhC10	+	4734096	9.84	C10.283	no_homologue
903	KhC10	+	4734904	1.9	C10.585	POLDIP2 Polymerase delta-interacting protein 2
904	KhC10	+	4739504	2.12	C10.486	CDC42BPA Isoform 4 of Serine/threonine-protein kinase MRCK alpha
905	KhC10	+	4833037	5.75	C10.138	OFCC1 Orofacial cleft 1 candidate gene 1 protein (Fragment)
906	KhC10	-	2034	1.02	C10.421	PEA15 Astrocytic phosphoprotein PEA-15
907	KhC10	-	4023	8.44	C10.421	PEA15 Astrocytic phosphoprotein PEA-15
908	KhC10	-	39500	29.16	C10.180	SUPT5H Isoform 2 of Transcription elongation factor SPT5
909	KhC10	-	55772	4.05	C10.181	PPIE Peptidyl-prolyl cis-trans isomerase
910	KhC10	-	59088	48.19	C10.482	BTBD9 BTB/POZ domain-containing protein 9
911	KhC10	-	75578	7.63	C10.118	TRIM9 Isoform 4 of Tripartite motif-containing protein 9
912	KhC10	-	110347	1.12	C10.384	SLC29A1 Equilibrative nucleoside transporter 1
913	KhC10	-	147305	93.75	C10.355	KIAA1706 hypothetical protein LOC80820
914	KhC10	-	158676	90.2	C10.256	no_homologue
915	KhC10	-	161644	3.22	n/a	n/a
916	KhC10	-	211447	34.43	C10.37	CBL E3 ubiquitin-protein ligase CBL
917	KhC10	-	225599	2.46	C10.550	no_homologue
918	KhC10	-	364608	2.88	C10.57	RPS11 40S ribosomal protein S11
919	KhC10	-	388106	1.44	C10.114	GSTT2;LOC653689 Glutathione S-transferase theta-2
920	KhC10	-	416157	10.97	C10.11	TREH Trehalase precursor
921	KhC10	-	460042	492.37	C10.317	no_homologue
922	KhC10	-	510292	5.11	C10.565	MAK10 corneal wound healing-related protein
923	KhC10	-	512146	2.29	C10.608	FCMD Fukutin
924	KhC10	-	524271	234.45	C10.500	FEM1C feminization 1 homolog a
925	KhC10	-	533100	8.07	C10.128	ATP5G1 13 kDa protein
926	KhC10	-	564929	5.88	C10.192	CD81 CD81 antigen
927	KhC10	-	604199	1.73	n/a	n/a
928	KhC10	-	631213	1.68	C10.217	MRPL54 39S ribosomal protein 54, mitochondrial precursor
929	KhC10	-	654281	9.17	C10.369	CIT Citron
930	KhC10	-	662081	4.11	C10.218	TBC1D22B TBC1 domain family member 22B
931	KhC10	-	711112	3.05	C10.402	PLA2G2D Group IID secretory phospholipase A2 precursor
932	KhC10	-	742104	2.63	C10.196	C6 Complement component C6 precursor
933	KhC10	-	742977	1.17	C10.196	C6 Complement component C6 precursor
934	KhC10	-	749797	1.46	C10.614	UBE2J2 Isoform 1 of Ubiquitin-conjugating enzyme E2 J2
935	KhC10	-	751958	1.61	C10.615	SF4 Isoform 1 of Splicing factor 4
936	KhC10	-	752188	3.24	n/a	n/a
937	KhC10	-	787546	6.53	n/a	n/a
938	KhC10	-	824432	14.72	C10.99	ADPGK Isoform 2 of ADP-dependent glucokinase
939	KhC10	-	863530	2.8	C10.84	NDUFS2 NADH dehydrogenase [ubiquinone] iron-sulfur protein 2, mitochondrial precursor
940	KhC10	-	864449	5.58	C10.590	LAS1L Isoform 1 of LAS1-like protein
941	KhC10	-	970755	13.19	C10.162	PPIL5 Isoform 1 of Peptidylprolyl isomerase-like 5
942	KhC10	-	988440	4.41	C10.105	TOMM70A Mitochondrial precursor proteins import receptor
943	KhC10	-	988645	1.88	C10.105	TOMM70A Mitochondrial precursor proteins import receptor
944	KhC10	-	992540	57.56	C10.105	TOMM70A Mitochondrial precursor proteins import receptor
945	KhC10	-	1255553	1.34	C10.207	EML5 Isoform 3 of Echinoderm microtubule-associated protein-like 5
946	KhC10	-	1291194	31	C10.81-2	PPP2R5D Isoform Delta-1 of Serine/threonine-protein phosphatase 2A 56 kDa regulatory subunit delta isoform
947	KhC10	-	1331981	76.26	C10.45	no_homologue
948	KhC10	-	1349308	61.82	C10.457	FBLN2 fibulin 2 precursor, isoform a
949	KhC10	-	1349866	5.04	C10.315	no_homologue
950	KhC10	-	1363014	1.69	n/a	n/a
951	KhC10	-	1370857	2.05	n/a	n/a
952	KhC10	-	1402414	1.56	C10.113	ETS1 Isoform c-ETS-1A of Protein C-ets-1
953	KhC10	-	1426657	4.9	C10.251	no_homologue
954	KhC10	-	1428746	2.07	C10.251	no_homologue
955	KhC10	-	1429149	73.5	C10.251	no_homologue
956	KhC10	-	1438081	2.58	C10.511	RDH13 Retinol dehydrogenase 13
957	KhC10	-	1438753	3.05	C10.511	RDH13 Retinol dehydrogenase 13
958	KhC10	-	1444027	1.17	n/a	n/a
959	KhC10	-	1518803	47.43	C10.56	C9orf114 Uncharacterized protein C9orf114
960	KhC10	-	1524272	3.55	C10.263	no_homologue
961	KhC10	-	1537821	2.2	C10.598	ZNF69 Zinc finger protein 69
962	KhC10	-	1544744	14.21	C10.598	ZNF69 Zinc finger protein 69
963	KhC10	-	1546521	1.86	C10.357	SLC30A6 CDNA FLJ31101 fis, clone IMR321000266, weakly similar to ZINC/CADMIUM RESISTANCE PROTEIN
964	KhC10	-	1555890	4.55	C10.357	SLC30A6 CDNA FLJ31101 fis, clone IMR321000266, weakly similar to ZINC/CADMIUM RESISTANCE PROTEIN
965	KhC10	-	1557417	3.63	C10.77	C6orf120 Uncharacterized protein C6orf120
966	KhC10	-	1585619	4.24	C10.65	WSB1 Isoform 1 of WD repeat and SOCS box-containing protein 1
967	KhC10	-	1586072	3.9	C10.65	WSB1 Isoform 1 of WD repeat and SOCS box-containing protein 1
968	KhC10	-	1611713	5.48	C10.480	TPCN2 Two-pore calcium channel protein 2
969	KhC10	-	1644380	4.95	C10.514	CAPN7 Calpain-7
970	KhC10	-	1645048	91.36	C10.187	C12orf31 Uncharacterized protein C12orf31
971	KhC10	-	1662239	2.49	C10.96	no_homologue
972	KhC10	-	1681850	3	n/a	n/a
973	KhC10	-	1784687	102.89	n/a	n/a
974	KhC10	-	1893375	2.39	C10.104	PRPF40A Isoform 4 of Pre-mRNA-processing factor 40 homolog A
975	KhC10	-	1916386	1	C10.569	LRRCC1 sodium channel associated protein 2 isoform a
976	KhC10	-	2018986	3.48	C10.245	MLLT10 Protein AF-10
977	KhC10	-	2021102	15.08	C10.563	DDX41 Probable ATP-dependent RNA helicase DDX41
978	KhC10	-	2021915	36.24	C10.561	SUPT3H Isoform 2 of Transcription initiation protein SPT3 homolog
979	KhC10	-	2082030	59.53	C10.223	MKS1 Isoform 1 of Meckel syndrome type 1 protein
980	KhC10	-	2115416	1.22	C10.560	NCOR1 Isoform 2 of Nuclear receptor corepressor 1
981	KhC10	-	2126869	3.83	C10.601	NOC3L Nucleolar complex protein 3 homolog
982	KhC10	-	2161433	25.59	C10.311	PRKCH protein kinase C, eta
983	KhC10	-	2168677	3.12	C10.311	PRKCH protein kinase C, eta
984	KhC10	-	2244667	10.89	C10.55	SGPL1 Sphingosine-1-phosphate lyase 1
985	KhC10	-	2301894	26.95	n/a	n/a
986	KhC10	-	2427849	4.51	C10.485	no_homologue
987	KhC10	-	2430535	7.66	C10.318	PRR6 Isoform 3 of Proline-rich protein 6
988	KhC10	-	2442305	7.84	C10.270	PNN Protein
989	KhC10	-	2443781	1.68	C10.279	QTRTD1 Queuine tRNA-ribosyltransferase domain-containing protein 1
990	KhC10	-	2493425	1.78	C10.416	MEMO1 Protein MEMO1
991	KhC10	-	2526194	8.19	C10.330	PPP2R5E Serine/threonine-protein phosphatase 2A 56 kDa regulatory subunit epsilon isoform
992	KhC10	-	2544783	209.89	C10.59	PVRL3 CDNA FLJ90624 fis, clone PLACE1002911, weakly similar to POLIOVIRUS RECEPTOR HOMOLOG
993	KhC10	-	2558852	1.02	C10.22	SF1 Isoform 5 of Splicing factor 1
994	KhC10	-	2585247	1.02	C10.583	ABCD4 ATP-binding cassette sub-family D member 4
995	KhC10	-	2587192	8.99	C10.100	EXOSC5 Exosome complex exonuclease RRP46
996	KhC10	-	2587805	1.17	C10.100	EXOSC5 Exosome complex exonuclease RRP46
997	KhC10	-	2625296	1.56	C10.427	C20orf133 Hypothetical protein
998	KhC10	-	2628045	62.11	C10.539	LRP16 Protein LRP16
999	KhC10	-	2670234	1.85	C10.166-3	WIPF1 WAS/WASL interacting protein family, member 1
1000	KhC10	-	2733064	1.69	C10.517	NUFIP1 Nuclear fragile X mental retardation-interacting protein 1
1001	KhC10	-	2760793	6.07	C10.125	no_homologue
1002	KhC10	-	2760939	104.91	C10.125	no_homologue
1003	KhC10	-	2761575	2.14	C10.125	no_homologue
1004	KhC10	-	2771054	1.17	C10.358	TAF6L TAF6-like RNA polymerase II p300/CBP-associated factor-associated factor 65 kDa subunit 6L
1005	KhC10	-	2855212	1.86	n/a	n/a
1006	KhC10	-	2867764	220.6	C10.350	UST Uronyl 2-sulfotransferase
1007	KhC10	-	2872972	14.42	C10.220	no_homologue
1008	KhC10	-	2950457	4.07	C10.378	CYP2U1 cytochrome P450, family 2, subfamily U, polypeptide 1
1009	KhC10	-	2958538	89.29	C10.507	UBE2L3 Ubiquitin-conjugating enzyme E2 L3
1010	KhC10	-	2958644	1.1	C10.507	UBE2L3 Ubiquitin-conjugating enzyme E2 L3
1011	KhC10	-	2962013	14.19	C10.332	no_homologue
1012	KhC10	-	3196769	199.27	C10.157	NOC2L Nucleolar complex protein 2 homolog
1013	KhC10	-	3205619	72.01	C10.282	FUT6 Isoform 2 of Alpha-(1,3)-fucosyltransferase
1014	KhC10	-	3219227	22.52	C10.42	AP1S2 Adapter-related protein complex 1 sigma 1B subunit
1015	KhC10	-	3250818	1	C10.430	CES7 Carboxylesterase 7
1016	KhC10	-	3296006	25.86	C10.531	KCNK2 Isoform 3 of Potassium channel subfamily K member 2
1017	KhC10	-	3296557	7.24	C10.531	KCNK2 Isoform 3 of Potassium channel subfamily K member 2
1018	KhC10	-	3301564	2.51	C10.334	RAG1AP1 Recombination-activating gene 1-activating protein 1
1019	KhC10	-	3322251	3.02	C10.13	TAF1B Isoform 1 of TATA box-binding protein-associated factor RNA polymerase I subunit B
1020	KhC10	-	3345324	3.58	C10.27	no_homologue
1021	KhC10	-	3403108	2.2	C10.165	HCN4 Potassium/sodium hyperpolarization-activated cyclic nucleotide-gated channel 4
1022	KhC10	-	3612165	1.39	C10.571	no_homologue
1023	KhC10	-	3618099	1.95	n/a	n/a
1024	KhC10	-	3623374	3.8	n/a	n/a
1025	KhC10	-	3636294	1	C10.338	TITF1 thyroid transcription factor 1 isoform 1
1026	KhC10	-	3668177	17.6	C10.33	PHB Prohibitin
1027	KhC10	-	3674598	27.37	C10.33	PHB Prohibitin
1028	KhC10	-	3715144	11.92	C10.273	EMG1 Probable ribosome biogenesis protein NEP1
1029	KhC10	-	3717751	3.9	C10.395	LRRC46 Leucine-rich repeat-containing protein 46
1030	KhC10	-	3718577	93.62	C10.310	NDUFS4 NADH dehydrogenase [ubiquinone] iron-sulfur protein 4, mitochondrial precursor
1031	KhC10	-	3739253	2.19	n/a	n/a
1032	KhC10	-	3789726	1.34	C10.246	SLC8A1 Isoform 10 of Sodium/calcium exchanger 1 precursor
1033	KhC10	-	3797686	2.53	C10.246	SLC8A3 103 kDa protein
1034	KhC10	-	3818654	25.52	C10.624	MSH2 DNA mismatch repair protein Msh2
1035	KhC10	-	3820966	26.46	C10.169	C20orf67 Phosphorylated CTD-interacting factor 1
1036	KhC10	-	3836416	1.63	C10.324	MTIF2 Translation initiation factor IF-2, mitochondrial precursor
1037	KhC10	-	3838962	2.42	C10.584	CYP2U1 cytochrome P450, family 2, subfamily U, polypeptide 1
1038	KhC10	-	3867880	1.36	C10.209	DAAM2 Disheveled-associated activator of morphogenesis 2
1039	KhC10	-	3871907	13.39	C10.209	DAAM2 Disheveled-associated activator of morphogenesis 2
1040	KhC10	-	3889827	1.02	C10.408	AP3S2 AP-3 complex subunit sigma-2
1041	KhC10	-	3898536	1.24	C10.236	FAM29A Isoform 2 of Protein FAM29A
1042	KhC10	-	3900710	1.02	C10.586	SAE2 SUMO-activating enzyme subunit 2
1043	KhC10	-	3943196	2.83	C10.498	EIF2AK4 Isoform 1 of Eukaryotic translation initiation factor 2-alpha kinase 4
1044	KhC10	-	3944803	5.92	C10.592	TRMT11 Isoform 1 of tRNA guanosine-2'-O-methyltransferase TRM11 homolog
1045	KhC10	-	3955781	748.43	C10.66	RBX1 RING-box protein 1
1046	KhC10	-	3969096	14.38	C10.115	VRK1 Serine/threonine-protein kinase VRK1
1047	KhC10	-	3970011	23.03	C10.299	NAT13 Isoform 1 of N-acetyltransferase 13
1048	KhC10	-	3981854	69.68	C10.467	SHC1 Isoform p66Shc of SHC-transforming protein 1
1049	KhC10	-	3991659	3.56	C10.179	PDIA4 Protein disulfide-isomerase A4 precursor
1050	KhC10	-	4026632	11.18	C10.370	NCAPH Condensin complex subunit 2
1051	KhC10	-	4027596	3.41	C10.534	TPRKB Isoform 1 of TP53RK-binding protein
1052	KhC10	-	4050582	3.05	C10.399	no_homologue
1053	KhC10	-	4062951	2.07	C10.303	XRRA1 X-ray radiation resistance-associated protein 1
1054	KhC10	-	4100651	3.95	C10.564	no_homologue
1055	KhC10	-	4148954	1.39	C10.417	TFF1 Trefoil factor 1 precursor
1056	KhC10	-	4203917	21.98	n/a	n/a
1057	KhC10	-	4209816	1.69	n/a	n/a
1058	KhC10	-	4214445	1.02	n/a	n/a
1059	KhC10	-	4265684	167.64	C10.243	LOC144404 Hypothetical LOC144404
1060	KhC10	-	4423105	6.02	C10.545	no_homologue
1061	KhC10	-	4475510	18.19	C10.494	TXNDC14;CTNND1 Thioredoxin domain-containing protein 14
1062	KhC10	-	4475962	7.5	n/a	n/a
1063	KhC10	-	4477117	1.86	C10.43	COX6A1 Cytochrome c oxidase polypeptide VIa-liver, mitochondrial precursor
1064	KhC10	-	4477581	79.62	C10.43	COX6A1 Cytochrome c oxidase polypeptide VIa-liver, mitochondrial precursor
1065	KhC10	-	4495296	34.75	C10.61	DYRK1A Isoform 1 of Dual specificity tyrosine-phosphorylation-regulated kinase 1A
1066	KhC10	-	4500475	4.44	C10.61	DYRK1A Isoform 1 of Dual specificity tyrosine-phosphorylation-regulated kinase 1A
1067	KhC10	-	4505267	2.71	C10.23	HNRPCL1 Heterogeneous nuclear ribonucleoprotein C-like 1
1068	KhC10	-	4506920	41.69	C10.155	no_homologue
1069	KhC10	-	4509413	3.46	C10.92	SMARCE1 Isoform 1 of SWI/SNF-related matrix-associated actin-dependent regulator of chromatin subfamily E member 1
1070	KhC10	-	4625749	1.07	C10.75	EFCAB1 EF-hand calcium-binding domain-containing protein 1
1071	KhC10	-	4654158	42.77	C10.272	C1orf93 Isoform 1 of Uncharacterized protein C1orf93
1072	KhC10	-	4658010	13.48	C10.455	KLHDC8A Kelch domain-containing protein 8A
1073	KhC10	-	4663520	3.53	C10.453	UNC93A UNC93A protein
1074	KhC10	-	4698721	7.17	C10.446	STS-1 Suppressor of T-cell receptor signaling 1
1075	KhC10	-	4707567	9.06	C10.488	RSHL3 Radial spokehead-like protein 3
1076	KhC10	-	4711083	54.85	C10.171	C9orf23 Alba-like protein C9orf23
1077	KhC10	-	4712430	99.15	C10.275	DCTN2 42 kDa protein
1078	KhC10	-	4848672	18.18	C10.226	SNX2 Sorting nexin-2
1079	KhC10	-	4854777	312.26	C10.35	EIF3S6IP DJ1014D13.1 protein
1080	KhC10	-	4864339	21.35	C10.50	RAB1A Isoform 1 of Ras-related protein Rab-1A
1081	KhC10	-	4870544	1.36	C10.214	ALDH8A1 aldehyde dehydrogenase 8A1 isoform 1
1082	KhC11	+	31144	3.1	C11.566	TMEM134 Isoform 1 of Transmembrane protein 134
1083	KhC11	+	69326	1.02	C11.513	ERN2 endoplasmic reticulum to nucleus signalling 2
1084	KhC11	+	88584	33.31	C11.486	SLC39A1 Zinc transporter ZIP1
1085	KhC11	+	127259	19.98	C11.141	ITLN1 Intelectin-1 precursor
1086	KhC11	+	133529	4.39	C11.141	ITLN1 Intelectin-1 precursor
1087	KhC11	+	157068	1.27	C11.228	ABCG1 Isoform 6 of ATP-binding cassette sub-family G member 1
1088	KhC11	+	158052	1.56	C11.228	ABCG1 Isoform 6 of ATP-binding cassette sub-family G member 1
1089	KhC11	+	172412	1530.64	C11.458	no_homologue
1090	KhC11	+	174261	3.73	C11.191-2	TPD52L1 21 kDa protein
1091	KhC11	+	179020	5.14	C11.191-2	TPD52L1 21 kDa protein
1092	KhC11	+	188005	8.07	C11.344	PCK1 Phosphoenolpyruvate carboxykinase, cytosolic
1093	KhC11	+	223360	1.56	C11.341	FLJ11151 Hypothetical protein FLJ11151
1094	KhC11	+	231410	2.9	C11.400	ZGPAT Zinc finger, CCCH-type with G patch domain
1095	KhC11	+	240087	3.92	n/a	n/a
1096	KhC11	+	259998	5.97	C11.305	no_homologue
1097	KhC11	+	260677	2.02	C11.200	ZFAND1 Isoform 1 of AN1-type zinc finger protein 1
1098	KhC11	+	261079	5.22	C11.200	ZFAND1 Isoform 1 of AN1-type zinc finger protein 1
1099	KhC11	+	261593	1.9	C11.391	EDEM2 Isoform 1 of ER degradation-enhancing alpha-mannosidase-like 2 precursor
1100	KhC11	+	274143	2.46	C11.65	TOMM22 Mitochondrial import receptor subunit TOM22 homolog
1101	KhC11	+	274256	104.18	C11.65	TOMM22 Mitochondrial import receptor subunit TOM22 homolog
1102	KhC11	+	287345	2.37	n/a	n/a
1103	KhC11	+	337609	10.63	C11.527	ICT1 Immature colon carcinoma transcript 1 protein precursor
1104	KhC11	+	428468	3.71	C11.161	MYOHD1 Myosin head domain containing 1 variant
1105	KhC11	+	450881	1.07	C11.467	GAS2L2 Isoform 1 of GAS2-like protein 2
1106	KhC11	+	464730	1.22	C11.170	SLC35A1;C6orf165 CMP-sialic acid transporter
1107	KhC11	+	508062	11.06	C11.538	ELL RNA polymerase II elongation factor ELL
1108	KhC11	+	714509	10.75	C11.697	HUNK Hormonally up-regulated neu tumor-associated kinase
1109	KhC11	+	725224	1.46	C11.435	MOCS1 Isoform 1 of Molybdenum cofactor biosynthesis protein 1 A
1110	KhC11	+	742949	32.32	C11.351	ILF2 Interleukin enhancer-binding factor 2
1111	KhC11	+	748881	3.02	C11.292	KIAA0406 Uncharacterized protein KIAA0406
1112	KhC11	+	773069	32.39	C11.428	LRP5 Low-density lipoprotein receptor-related protein 5 precursor
1113	KhC11	+	821667	2.17	C11.530	SLC7A8 Large neutral amino acids transporter small subunit 2
1114	KhC11	+	861271	15.3	C11.560	PPAT Amidophosphoribosyltransferase precursor
1115	KhC11	+	895805	1.56	C11.625	SLC22A18 tumor suppressing subtransferable candidate 5
1116	KhC11	+	906949	4.29	n/a	n/a
1117	KhC11	+	925236	2.92	C11.418	FSD1 Fibronectin type III and SPRY domain-containing protein 1
1118	KhC11	+	930467	2.54	C11.418	FSD1 Fibronectin type III and SPRY domain-containing protein 1
1119	KhC11	+	936329	1	C11.599	no_homologue
1120	KhC11	+	963342	21.25	n/a	n/a
1121	KhC11	+	977183	3.36	C11.268	RPS13 40S ribosomal protein S13
1122	KhC11	+	1014535	11.24	C11.383	BRSK2 Isoform 1 of BR serine/threonine-protein kinase 2
1123	KhC11	+	1044063	19.4	C11.88	CNIH4 Isoform 1 of Cornichon homolog 4
1124	KhC11	+	1061281	34.58	C11.337	HMGCR Isoform 2 of 3-hydroxy-3-methylglutaryl-coenzyme A reductase
1125	KhC11	+	1074212	1.1	C11.665	no_homologue
1126	KhC11	+	1082049	1.27	C11.264	SEPT7 Isoform 1 of Septin-7
1127	KhC11	+	1106031	58.88	n/a	n/a
1128	KhC11	+	1175141	1.53	n/a	n/a
1129	KhC11	+	1181523	5.87	C11.218	SPECC1L Cytospin-A
1130	KhC11	+	1193348	2.88	C11.218	SPECC1L Cytospin-A
1131	KhC11	+	1197811	4.24	C11.218	SPECC1L Cytospin-A
1132	KhC11	+	1199551	16.88	C11.218	SPECC1L Cytospin-A
1133	KhC11	+	1220547	51.75	C11.192	FLJ27505 CDNA FLJ27505 fis, clone TST07618
1134	KhC11	+	1223328	3.66	C11.77-2	SLIT1 Slit homolog 1
1135	KhC11	+	1228674	24.22	C11.685	RP11-529I10.4 Deleted in a mouse model of primary ciliary dyskinesia
1136	KhC11	+	1241827	2.36	C11.677	MED25 Mediator of RNA polymerase II transcription subunit 25
1137	KhC11	+	1313551	18.01	C11.280	LOC134121 Hypothetical protein LOC134121
1138	KhC11	+	1347959	7.82	C11.481	IRF4 Isoform 1 of Interferon regulatory factor 4
1139	KhC11	+	1354550	3.39	n/a	n/a
1140	KhC11	+	1362852	5.12	C11.700	SIAH1 Isoform 2 of E3 ubiquitin-protein ligase SIAH1
1141	KhC11	+	1369244	3.19	C11.321	no_homologue
1142	KhC11	+	1398246	6.6	C11.460	SLC10A5 Sodium/bile acid cotransporter 5 precursor
1143	KhC11	+	1407927	12.57	C11.485	IRX6 Iroquois-class homeodomain protein IRX-6
1144	KhC11	+	1614378	9.79	n/a	n/a
1145	KhC11	+	1685196	1614.63	C11.673	TNNI1 Troponin I, slow skeletal muscle
1146	KhC11	+	1779434	2.7	C11.332	RYR2 Isoform 1 of Ryanodine receptor 2
1147	KhC11	+	1787419	1.19	C11.332	RYR2 Isoform 1 of Ryanodine receptor 2
1148	KhC11	+	1855099	2.49	C11.365	PHF12 Isoform 1 of PHD finger protein 12
1149	KhC11	+	1901578	1.88	C11.298	ZNF616 CDNA FLJ16287 fis, clone OCBBF2008144, moderately similar to Zinc finger protein 91
1150	KhC11	+	1914356	11.31	C11.253	HECTD1 E3 ubiquitin-protein ligase HECTD1
1151	KhC11	+	1949962	1.02	C11.316	C14orf172 Isoform 1 of tRNA
1152	KhC11	+	1982464	9.32	n/a	n/a
1153	KhC11	+	2008722	1.78	C11.112	XPO1 Exportin-1
1154	KhC11	+	2051557	8.94	C11.1	SLC46A1 Isoform 1 of Heme carrier protein 1
1155	KhC11	+	2062586	1110.4	C11.118	FKBP4 FK506-binding protein 4
1156	KhC11	+	2096885	4.46	C11.628	GYS1 Glycogen [starch] synthase, muscle
1157	KhC11	+	2141868	1.86	n/a	n/a
1158	KhC11	+	2154124	1.1	n/a	n/a
1159	KhC11	+	2161883	14.34	C11.578	no_homologue
1160	KhC11	+	2163512	27.07	C11.578	no_homologue
1161	KhC11	+	2178436	1.19	C11.105	no_homologue
1162	KhC11	+	2194054	38.59	C11.542	TSPAN18 Tetraspanin 18
1163	KhC11	+	2326516	272.22	n/a	n/a
1164	KhC11	+	2362664	5.93	n/a	n/a
1165	KhC11	+	2393572	172.41	C11.408	DDO;LOC731200 OTTHUMP00000017000
1166	KhC11	+	2596748	12.12	C11.188	NOB1 Similar to Phosphorylation regulatory protein HP-10
1167	KhC11	+	2598906	1.9	n/a	n/a
1168	KhC11	+	2606427	6.14	C11.55	WDR25 Isoform 1 of WD repeat protein 25
1169	KhC11	+	2618193	28.35	C11.69	FKBP2 FK506-binding protein 2 precursor
1170	KhC11	+	2618619	3.83	C11.69	FKBP2 FK506-binding protein 2 precursor
1171	KhC11	+	2623656	8	C11.449	C19orf20 Isoform 1 of Tubulin polyglutamylase complex subunit 1
1172	KhC11	+	2624718	5.72	C11.75	no_homologue
1173	KhC11	+	2627368	84.42	C11.241	BUB1B Mitotic checkpoint serine/threonine-protein kinase BUB1 beta
1174	KhC11	+	2673342	1.78	C11.33	FAM55D Isoform 1 of Protein FAM55D precursor
1175	KhC11	+	2694526	6.17	C11.149	RHOU ras homolog gene family, member U
1176	KhC11	+	2717681	11.21	C11.539	SLC20A1 Sodium-dependent phosphate transporter 1
1177	KhC11	+	2756298	2.68	n/a	n/a
1178	KhC11	+	2800044	9.45	C11.83	DNTTIP2 Deoxynucleotidyltransferase terminal-interacting protein 2
1179	KhC11	+	2894929	768.06	C11.167	TSPAN11 similar to tetraspanin 11
1180	KhC11	+	2915072	8.41	C11.135	USH1G Usher syndrome type-1G protein
1181	KhC11	+	3037716	3	C11.403	SLC35B2 Isoform 1 of Adenosine 3'-phospho 5'-phosphosulfate transporter 1
1182	KhC11	+	3078006	5.56	C11.377	PHKB Isoform 4 of Phosphorylase b kinase regulatory subunit beta
1183	KhC11	+	3099351	2.75	C11.154	CHMP1A Isoform 1 of Charged multivesicular body protein 1a
1184	KhC11	+	3107179	1.68	C11.119	CECR2 Isoform C of Cat eye syndrome critical region protein 2
1185	KhC11	+	3128709	7.85	C11.93	NAT6;HYAL3 putative tumor suppressor FUS2
1186	KhC11	+	3136438	3.85	n/a	n/a
1187	KhC11	+	3224793	14.73	C11.453	CHP Calcium-binding protein p22
1188	KhC11	+	3291343	5.9	C11.472	no_homologue
1189	KhC11	+	3308600	5.02	C11.220	no_homologue
1190	KhC11	+	3319665	5.8	C11.227	TUBG1 Tubulin gamma-1 chain
1191	KhC11	+	3338153	1.39	n/a	n/a
1192	KhC11	+	3341130	1.07	n/a	n/a
1193	KhC11	+	3362325	11.7	C11.43	ZAN Isoform 6 of Zonadhesin precursor
1194	KhC11	+	3395117	396.42	C11.369	RAD51 Isoform 2 of DNA repair protein RAD51 homolog 1
1195	KhC11	+	3409203	8.18	C11.114	KIAA0859 Isoform 1 of Uncharacterized protein KIAA0859
1196	KhC11	+	3452059	1.34	n/a	n/a
1197	KhC11	+	3514741	1.86	n/a	n/a
1198	KhC11	+	3516472	5.09	C11.99	ATP2A1 Isoform SERCA1B of Sarcoplasmic/endoplasmic reticulum calcium ATPase 1
1199	KhC11	+	3546902	2.22	C11.723	PKMYT1 Membrane-associated tyrosine- and threonine-specific cdc2-inhibitory kinase
1200	KhC11	+	3548815	1.73	C11.723	PKMYT1 Membrane-associated tyrosine- and threonine-specific cdc2-inhibitory kinase
1201	KhC11	+	3565680	20	C11.657	HLX1 H2.0-like homeobox 1
1202	KhC11	+	3583047	49.73	C11.211	KLHDC3 KLHDC3 protein
1203	KhC11	+	3589405	48.45	n/a	n/a
1204	KhC11	+	3591728	2.68	C11.108	CRSP2 CRSP complex subunit 2
1205	KhC11	+	3607849	89.06	C11.16	BANF1 Barrier-to-autointegration factor
1206	KhC11	+	3617496	14.84	C11.2	CRIP1 Cysteine-rich protein 1
1207	KhC11	+	3650556	6.1	C11.238-2	REL C-Rel proto-oncogene protein
1208	KhC11	+	3661824	6.94	C11.206	TCN2 Transcobalamin-2 precursor
1209	KhC11	+	3678111	2.78	C11.546	GLCE D-glucuronyl C5-epimerase
1210	KhC11	+	3678840	5.12	C11.546	GLCE D-glucuronyl C5-epimerase
1211	KhC11	+	3682151	2.78	C11.549	GLCE D-glucuronyl C5-epimerase
1212	KhC11	+	3689754	1.17	C11.532	C1orf124 Chromosome 1 open reading frame 124
1213	KhC11	+	3693237	2.12	C11.466	PEX12 Peroxisome assembly protein 12
1214	KhC11	+	3704006	301.72	C11.522	COG2 Conserved oligomeric Golgi complex component 2
1215	KhC11	+	3704327	1.78	C11.522	COG2 Conserved oligomeric Golgi complex component 2
1216	KhC11	+	3704580	35.99	C11.522	COG2 Conserved oligomeric Golgi complex component 2
1217	KhC11	+	3706301	1.05	C11.522	COG2 Conserved oligomeric Golgi complex component 2
1218	KhC11	+	3713458	10.43	C11.678	C5orf34 CDNA FLJ32363 fis, clone PUAEN1000081
1219	KhC11	+	3733123	1.12	n/a	n/a
1220	KhC11	+	3774198	4.17	C11.31-2	PARP2 Isoform 1 of Poly [ADP-ribose] polymerase 2
1221	KhC11	+	3797917	2.34	C11.31	PARP2 Isoform 1 of Poly [ADP-ribose] polymerase 2
1222	KhC11	+	3803114	114.14	C11.424	KIAA1446 Brain-enriched guanylate kinase-associated protein
1223	KhC11	+	3803310	6.29	C11.424	KIAA1446 Brain-enriched guanylate kinase-associated protein
1224	KhC11	+	3807547	2.95	C11.352	no_homologue
1225	KhC11	+	3809912	145.93	C11.224	DRAP1 Isoform 1 of Dr1-associated corepressor
1226	KhC11	+	3819050	83.12	n/a	n/a
1227	KhC11	+	3861912	4.89	C11.703	MBTPS1 Membrane-bound transcription factor site-1 protease precursor
1228	KhC11	+	3869621	4.95	C11.151	no_homologue
1229	KhC11	+	3870730	4.51	C11.151-3	C3 Complement C3 precursor (Fragment)
1230	KhC11	+	3893269	1.29	C11.54	DET1 de-etiolated 1
1231	KhC11	+	3910243	32.05	C11.688	TXNDC1 Thioredoxin domain-containing protein 1 precursor
1232	KhC11	+	3924703	4.2	C11.431	KIAA0831 Isoform 1 of Uncharacterized protein KIAA0831
1233	KhC11	+	3955821	5.29	C11.109	PAK7 Serine/threonine-protein kinase PAK 7
1234	KhC11	+	3977829	4.49	C11.23	GPHN Isoform 2 of Gephyrin
1235	KhC11	+	3987602	8.21	C11.9	C12orf11 Uncharacterized protein C12orf11
1236	KhC11	+	3997232	9.02	C11.732	no_homologue
1237	KhC11	+	4007050	805.37	C11.210	ACTN2 Alpha-actinin-2
1238	KhC11	+	4026800	120.37	C11.252	EHD1 EH domain-containing protein 1
1239	KhC11	+	4044949	9.92	C11.237	MDH1 Malate dehydrogenase, cytoplasmic
1240	KhC11	+	4086686	1.27	n/a	n/a
1241	KhC11	+	4087631	6.85	C11.563	BRMS1L breast cancer metastasis-suppressor 1-like
1242	KhC11	+	4092845	2.71	n/a	n/a
1243	KhC11	+	4139890	3.81	C11.314	FOS Proto-oncogene protein c-fos
1244	KhC11	+	4147757	4.07	C11.49	PLEKHH2 Pleckstrin homology domain-containing family H member 2
1245	KhC11	+	4148402	1.73	C11.49	PLEKHH2 Pleckstrin homology domain-containing family H member 2
1246	KhC11	+	4167042	24.71	C11.139	no_homologue
1247	KhC11	+	4176302	2.12	C11.648	SERPINB3 Serpin B3
1248	KhC11	+	4244170	3.63	n/a	n/a
1249	KhC11	+	4244376	1.44	n/a	n/a
1250	KhC11	+	4266726	15.16	C11.258	C15orf41 Isoform 1 of Uncharacterized protein C15orf41
1251	KhC11	+	4274171	1.83	C11.462	no_homologue
1252	KhC11	+	4364344	1.83	n/a	n/a
1253	KhC11	+	4371829	1.27	n/a	n/a
1254	KhC11	+	4382352	1	C11.537	CBS Isoform 2 of Cystathionine beta-synthase
1255	KhC11	+	4383007	2.22	C11.537	CBS Isoform 2 of Cystathionine beta-synthase
1256	KhC11	+	4421825	46.17	C11.501	PPP3R1 Calcineurin subunit B isoform 1
1257	KhC11	+	4441793	1.05	C11.18	MTNR1B Melatonin receptor type 1B
1258	KhC11	+	4448576	1	n/a	n/a
1259	KhC11	+	4451124	36.45	C11.254	no_homologue
1260	KhC11	+	4467520	2.48	C11.607	PAFAH1B1 Isoform 1 of Platelet-activating factor acetylhydrolase IB subunit alpha
1261	KhC11	+	4498384	27.53	C11.672	INTS8 Isoform 1 of Integrator complex subunit 8
1262	KhC11	+	4508166	1.02	n/a	n/a
1263	KhC11	+	4508765	4.82	C11.350	LOC401565 HSD46
1264	KhC11	+	4511806	4.53	C11.350	LOC401565 HSD46
1265	KhC11	+	4522452	1.61	C11.20	no_homologue
1266	KhC11	+	4525805	19.79	C11.614	GINS3 GINS complex subunit 3
1267	KhC11	+	4526749	32.61	C11.130	UTP6 U3 small nucleolar RNA-associated protein 6 homolog
1268	KhC11	+	4531450	2.07	C11.82	HNRPL heterogeneous nuclear ribonucleoprotein L isoform b
1269	KhC11	+	4547165	8.36	C11.713	no_homologue
1270	KhC11	+	4604117	1.19	C11.444	RIN2 Isoform 2 of Ras and Rab interactor 2
1271	KhC11	+	4628100	2.54	C11.359	AADAC Arylacetamide deacetylase
1272	KhC11	+	4631533	1.34	C11.630	TRIM2 Tripartite motif-containing protein 2
1273	KhC11	+	4780138	1.29	C11.516	CR1 Complement component (3b/4b) receptor 1
1274	KhC11	+	4804187	3.31	C11.658	FLJ31818 hypothetical protein LOC154743
1275	KhC11	+	4806663	1.17	C11.17	FLJ31818 hypothetical protein LOC154743
1276	KhC11	+	4857328	73.33	C11.110	DDO;LOC731200 OTTHUMP00000017000
1277	KhC11	+	4870073	1.68	C11.138	no_homologue
1278	KhC11	+	4956508	1.02	C11.340	CNIH Cornichon homolog
1279	KhC11	+	4967524	33.43	C11.422	NUDT1 nudix-type motif 1 isoform p18
1280	KhC11	+	4973845	1.27	C11.286	LEPROT;LEPR Leptin receptor gene-related protein
1281	KhC11	+	4975546	69.84	C11.601	ANAPC11 Isoform 1 of Anaphase-promoting complex subunit 11
1282	KhC11	+	4976499	25.84	C11.573	MARS Methionyl-tRNA synthetase, cytoplasmic
1283	KhC11	+	4977173	1.56	C11.573	MARS Methionyl-tRNA synthetase, cytoplasmic
1284	KhC11	+	5009522	1.24	C11.174	no_homologue
1285	KhC11	+	5010234	2.29	C11.174	no_homologue
1286	KhC11	+	5018133	1.95	C11.395	TMEM98 24 kDa protein
1287	KhC11	+	5028510	10.68	C11.735	ZNF596 zinc finger protein 596
1288	KhC11	+	5036974	7.21	C11.186	JAG1 Jagged-1 precursor
1289	KhC11	+	5140777	23.25	C11.349	WDR20 WD repeat domain 20 isoform 3
1290	KhC11	-	1242	3.17	C11.132	no_homologue
1291	KhC11	-	17807	293.21	C11.378	CLDN7 Isoform 1 of Claudin-7
1292	KhC11	-	21518	47.96	n/a	n/a
1293	KhC11	-	46995	2.51	C11.333	no_homologue
1294	KhC11	-	74627	5.53	C11.729	no_homologue
1295	KhC11	-	75945	2.66	C11.71	no_homologue
1296	KhC11	-	96920	7.17	C11.374	KCNH2 Isoform 1 of Potassium voltage-gated channel subfamily H member 2
1297	KhC11	-	142702	421.54	C11.288	ITLN1 Intelectin-1 precursor
1298	KhC11	-	184877	6.94	C11.173	MRPS34 Mitochondrial 28S ribosomal protein S34
1299	KhC11	-	186958	32.72	C11.567	SPTLC2 Serine palmitoyltransferase 2
1300	KhC11	-	223071	6.04	C11.35	MPPE1 Metallo phosphoesterase
1301	KhC11	-	288369	1.19	C11.30	SMG1 Isoform 4 of Serine/threonine-protein kinase SMG1
1302	KhC11	-	312178	1.83	C11.198	SMG1 Isoform 1 of Serine/threonine-protein kinase SMG1
1303	KhC11	-	321290	5.34	C11.323	ZNRF2 E3 ubiquitin-protein ligase ZNRF2
1304	KhC11	-	336267	3.41	C11.716	PHGDH D-3-phosphoglycerate dehydrogenase
1305	KhC11	-	349646	5.5	C11.500	no_homologue
1306	KhC11	-	352235	1.9	C11.500	no_homologue
1307	KhC11	-	356056	74.5	C11.62	PHGDH D-3-phosphoglycerate dehydrogenase
1308	KhC11	-	378736	2.56	C11.471	ATP2C1 Isoform 6 of Calcium-transporting ATPase type 2C member 1
1309	KhC11	-	399069	188.85	C11.357	CPSF4 Isoform 1 of Cleavage and polyadenylation specificity factor subunit 4
1310	KhC11	-	604520	10.45	C11.372	PCM1 pericentriolar material 1
1311	KhC11	-	655458	9.31	C11.489	HMCN1 Hemicentin
1312	KhC11	-	667700	1.02	C11.707	NIPA2 Non-imprinted in Prader-Willi/Angelman syndrome region protein 2
1313	KhC11	-	674089	2.1	C11.707	NIPA2 Non-imprinted in Prader-Willi/Angelman syndrome region protein 2
1314	KhC11	-	676468	1.12	C11.260	OS9 Isoform OS-9-1 of Protein OS-9 precursor
1315	KhC11	-	680733	1.05	C11.690	B3GALT1 Beta-1,3-galactosyltransferase 1
1316	KhC11	-	681178	6.24	C11.690	B3GALT1 Beta-1,3-galactosyltransferase 1
1317	KhC11	-	690895	4.5	C11.631	no_homologue
1318	KhC11	-	703850	6.31	C11.196	LARP6 La-related protein 6
1319	KhC11	-	724179	1	n/a	n/a
1320	KhC11	-	741941	68.16	C11.146	U2AF2 U2 (RNU2) small nuclear RNA auxiliary factor 2 isoform b
1321	KhC11	-	752980	4.46	n/a	n/a
1322	KhC11	-	771886	1.71	n/a	n/a
1323	KhC11	-	802964	2.46	C11.297	RHBDL3 Rhomboid-related protein 3
1324	KhC11	-	833455	45.28	C11.121	GAPDH Glyceraldehyde-3-phosphate dehydrogenase
1325	KhC11	-	846134	116.8	C11.334	CDT1 DNA replication factor Cdt1
1326	KhC11	-	860365	2.24	C11.484	FLII Protein flightless-1 homolog
1327	KhC11	-	887482	4.55	C11.724	CRLS1 Cardiolipin synthetase
1328	KhC11	-	890483	26.98	C11.446	GBE1 1,4-alpha-glucan branching enzyme
1329	KhC11	-	899899	2.9	C11.61	C18orf24 Spindle and kinetochore-associated protein 1
1330	KhC11	-	900042	2.65	C11.61	C18orf24 Spindle and kinetochore-associated protein 1
1331	KhC11	-	901374	12.9	C11.61	C18orf24 Spindle and kinetochore-associated protein 1
1332	KhC11	-	921314	23.44	C11.355	RABEP1 Isoform 1 of Rab GTPase-binding effector protein 1
1333	KhC11	-	922714	67.55	C11.46	H3F3A;H3F3B Histone H3.3
1334	KhC11	-	950073	3.97	C11.342	SLCO4A1 Isoform 1 of Solute carrier organic anion transporter family member 4A1
1335	KhC11	-	955529	6.27	C11.526	MVK Mevalonate kinase
1336	KhC11	-	968615	1.17	C11.96	no_homologue
1337	KhC11	-	1043295	1.69	C11.544	DIMT1L Probable dimethyladenosine transferase
1338	KhC11	-	1056601	179.72	C11.56	WDR26 Isoform 2 of WD repeat protein 26
1339	KhC11	-	1134994	18.55	n/a	n/a
1340	KhC11	-	1149914	1.19	C11.159	GTPBP2 Isoform 1 of GTP-binding protein 2
1341	KhC11	-	1150936	2.22	C11.159	GTPBP2 Isoform 1 of GTP-binding protein 2
1342	KhC11	-	1152112	17.93	C11.159	GTPBP2 Isoform 1 of GTP-binding protein 2
1343	KhC11	-	1154346	4.07	C11.434	DLG7 Isoform 2 of Discs large homolog 7
1344	KhC11	-	1155986	1.32	C11.434	DLG7 Isoform 2 of Discs large homolog 7
1345	KhC11	-	1213306	2.63	C11.223	SLC13A5 Solute carrier family 13 member 5
1346	KhC11	-	1226395	1.02	n/a	n/a
1347	KhC11	-	1237388	1.12	C11.683	CRISPLD2 Isoform 1 of Cysteine-rich secretory protein LCCL domain-containing 2 precursor
1348	KhC11	-	1303072	2.31	C11.162	no_homologue
1349	KhC11	-	1304339	23.71	C11.162	no_homologue
1350	KhC11	-	1320034	7.24	C11.405	no_homologue
1351	KhC11	-	1341007	5.58	C11.299	FUT8 fucosyltransferase 8 isoform b
1352	KhC11	-	1382196	389.85	C11.490	no_homologue
1353	KhC11	-	1391636	4.04	C11.483-2	NDRG1 43 kDa protein
1354	KhC11	-	1469153	3.24	C11.629	no_homologue
1355	KhC11	-	1470301	13.77	C11.115	FCF1 rRNA-processing protein FCF1 homolog
1356	KhC11	-	1486230	1.61	C11.85	BBOX1 Gamma-butyrobetaine dioxygenase
1357	KhC11	-	1498817	8.46	C11.89	NID2 Nidogen-2 precursor
1358	KhC11	-	1499032	1.22	C11.89	NID2 Nidogen-2 precursor
1359	KhC11	-	1527820	24.96	C11.456	MYH10 Isoform 1 of Myosin-10
1360	KhC11	-	1529130	23.81	C11.143	MRCL3 Myosin regulatory light chain 2, nonsarcomeric
1361	KhC11	-	1556579	3.9	C11.495	SSTR2 Isoform A of Somatostatin receptor type 2
1362	KhC11	-	1571500	1.63	C11.295	DONSON Isoform 1 of Protein downstream neighbor of Son
1363	KhC11	-	1615045	2.34	C11.102	PIWIL1 Isoform 1 of Piwi-like protein 1
1364	KhC11	-	1662122	4.19	C11.655	EVI5L EVI5-like protein
1365	KhC11	-	1675958	1.46	C11.202	ENAH Isoform 1 of Protein enabled homolog
1366	KhC11	-	1678521	21.25	C11.202	ENAH Isoform 1 of Protein enabled homolog
1367	KhC11	-	1703924	6.07	n/a	n/a
1368	KhC11	-	1706983	18.45	n/a	n/a
1369	KhC11	-	1718828	1.22	C11.324	KCNJ5 G protein-activated inward rectifier potassium channel 4
1370	KhC11	-	1725139	2.19	n/a	n/a
1371	KhC11	-	1752948	12.89	C11.506	KIAA1212 Isoform 1 of Girdin
1372	KhC11	-	1760546	1.12	C11.600	SMOC2 Isoform 1 of SPARC-related modular calcium-binding protein 2 precursor
1373	KhC11	-	1764620	4.19	C11.600	SMOC2 Isoform 1 of SPARC-related modular calcium-binding protein 2 precursor
1374	KhC11	-	1805155	1.49	n/a	n/a
1375	KhC11	-	1906977	180.94	C11.100	PPP6C Serine/threonine-protein phosphatase 6
1376	KhC11	-	1964070	5.51	C11.116	NPAS4 Neuronal PAS domain-containing protein 4
1377	KhC11	-	1984130	2.58	C11.721	GPR133 Isoform 3 of Probable G-protein coupled receptor 133 precursor
1378	KhC11	-	1996718	2.46	C11.216	GPHN Isoform 1 of Gephyrin
1379	KhC11	-	2091447	15.59	n/a	n/a
1380	KhC11	-	2116825	12.33	C11.203	SYNJ2BP;C14orf112 Synaptojanin-2-binding protein
1381	KhC11	-	2117488	258.35	C11.203	SYNJ2BP;C14orf112 Synaptojanin-2-binding protein
1382	KhC11	-	2125169	32.24	C11.626	C17orf85 Uncharacterized protein C17orf85
1383	KhC11	-	2170919	14.08	C11.153	MYO18A Isoform 4 of Myosin-XVIIIa
1384	KhC11	-	2187953	1.29	C11.326	TTC8 Isoform 4 of Tetratricopeptide repeat protein 8
1385	KhC11	-	2206202	5.53	C11.702	TCHP Trichoplein keratin filament-binding protein
1386	KhC11	-	2215908	24.06	C11.4	MYH6 Myosin-6
1387	KhC11	-	2218390	3.1	n/a	n/a
1388	KhC11	-	2220951	2.17	C11.226	no_homologue
1389	KhC11	-	2250211	2.37	n/a	n/a
1390	KhC11	-	2293246	27	C11.265	AP1B1 Isoform A of AP-1 complex subunit beta-1
1391	KhC11	-	2332622	1.8	C11.86	PTK7 Tyrosine-protein kinase-like 7 precursor
1392	KhC11	-	2378036	127.2	C11.429	LSM3 U6 snRNA-associated Sm-like protein LSm3
1393	KhC11	-	2381912	1.73	C11.171	MRPS18A 28S ribosomal protein S18a, mitochondrial precursor
1394	KhC11	-	2382570	28.85	C11.397	SUB1 Activated RNA polymerase II transcriptional coactivator p15
1395	KhC11	-	2439692	2.03	C11.479	KIAA0152 Uncharacterized protein KIAA0152 precursor
1396	KhC11	-	2442884	4.58	C11.479	KIAA0152 Uncharacterized protein KIAA0152 precursor
1397	KhC11	-	2458136	3.05	C11.386	DGCR2 Integral membrane protein DGCR2/IDD precursor
1398	KhC11	-	2459144	2.8	C11.386	DGCR2 Integral membrane protein DGCR2/IDD precursor
1399	KhC11	-	2475573	18.06	C11.51	no_homologue
1400	KhC11	-	2495288	5.12	C11.39-2	STRN3 Isoform Beta of Striatin-3
1401	KhC11	-	2533979	4.59	C11.207-2	CABC1 Chaperone, ABC1 activity of bc1 complex homolog
1402	KhC11	-	2539571	24.24	C11.528	CYP2A13 Cytochrome P450 2A13
1403	KhC11	-	2587725	2.2	C11.551	PAPOLG Poly
1404	KhC11	-	2595933	77.35	C11.551	PAPOLG Poly
1405	KhC11	-	2601419	6.68	C11.8	SLC39A2 Zinc transporter ZIP2
1406	KhC11	-	2601723	7.05	C11.8	SLC39A2 Zinc transporter ZIP2
1407	KhC11	-	2602384	1.51	C11.8	SLC39A2 Zinc transporter ZIP2
1408	KhC11	-	2612320	8.61	C11.205	PEX13 Peroxisomal membrane protein PEX13
1409	KhC11	-	2614538	66.04	C11.579	VPS45 Vacuolar protein sorting-associated protein 45
1410	KhC11	-	2621685	1	C11.235	ELOVL4 Elongation of very long chain fatty acids protein 4
1411	KhC11	-	2697598	2.71	n/a	n/a
1412	KhC11	-	2751961	2.58	C11.256	STAB2 Stabilin-2 precursor
1413	KhC11	-	2764528	6.58	C11.113	MGC15523 hypothetical protein LOC124565 isoform b
1414	KhC11	-	2821925	1.34	C11.302	NCAPG2 CDNA FLJ20311 fis, clone HEP07319
1415	KhC11	-	2826502	7.55	C11.436	GALM Aldose 1-epimerase
1416	KhC11	-	2840407	2.17	n/a	n/a
1417	KhC11	-	2905503	4.68	C11.59	FASN Fatty acid synthase
1418	KhC11	-	3003967	1.19	C11.511	no_homologue
1419	KhC11	-	3037020	1.17	C11.272	HEATR5B HEAT repeat containing 5B
1420	KhC11	-	3131181	7.33	C11.637	CHAC2 ChaC, cation transport regulator homolog 2
1421	KhC11	-	3156022	10.91	C11.389	NPHS1 135 kDa protein
1422	KhC11	-	3166066	2.39	C11.322	SLC17A5 Sialin
1423	KhC11	-	3173481	1.12	C11.122	SLC17A5 Sialin
1424	KhC11	-	3174447	1	C11.122	SLC17A5 Sialin
1425	KhC11	-	3175317	1	C11.122	SLC17A5 Sialin
1426	KhC11	-	3175498	4.29	C11.122	SLC17A5 Sialin
1427	KhC11	-	3191415	1.41	n/a	n/a
1428	KhC11	-	3224363	2.63	C11.117	ESF1 ESF1 homolog
1429	KhC11	-	3230721	1.05	C11.726	SLC2A3 Solute carrier family 2, facilitated glucose transporter member 3
1430	KhC11	-	3260253	135.01	C11.698	LGR6 Isoform 3 of Leucine-rich repeat-containing G-protein coupled receptor 6
1431	KhC11	-	3298285	3.14	C11.215	GPRC5B G-protein coupled receptor family C group 5 member B precursor
1432	KhC11	-	3425564	3.36	C11.26	UPP2 Uridine phosphorylase 2
1433	KhC11	-	3428843	3.14	C11.26	UPP2 Uridine phosphorylase 2
1434	KhC11	-	3442607	3.92	C11.44	B4GALT3 44 kDa protein
1435	KhC11	-	3467020	9.62	C11.94	KIAA0020 Protein KIAA0020
1436	KhC11	-	3496824	33.41	C11.636	SPRED2 Sprouty-related, EVH1 domain-containing protein 2
1437	KhC11	-	3504492	108.65	C11.5	NUSAP1 nucleolar and spindle associated protein 1 isoform 2
1438	KhC11	-	3508511	1.24	C11.156	C6orf35 hypothetical protein LOC729515
1439	KhC11	-	3510632	18.42	C11.517	STX16 Isoform D of Syntaxin-16
1440	KhC11	-	3546492	2.38	n/a	n/a
1441	KhC11	-	3550717	40.18	C11.610	C5orf28 Uncharacterized protein C5orf28
1442	KhC11	-	3580900	2.44	C11.310	TTC13 Tetratricopeptide repeat domain 13
1443	KhC11	-	3610683	4.48	C11.443	no_homologue
1444	KhC11	-	3637266	357.27	C11.498	HTATIP Isoform 2 of Histone acetyltransferase HTATIP
1445	KhC11	-	3647109	15.03	C11.452	TTC12 Isoform 1 of Tetratricopeptide repeat protein 12
1446	KhC11	-	3649015	3.41	C11.613	SIAHBP1 fuse-binding protein-interacting repressor isoform a
1447	KhC11	-	3653029	1.53	n/a	n/a
1448	KhC11	-	3688923	364.41	C11.561	no_homologue
1449	KhC11	-	3700782	20.37	C11.392	TSR1 TSR1, 20S rRNA accumulation
1450	KhC11	-	3702235	53.56	C11.420	ATG5 Isoform Long of Autophagy protein 5
1451	KhC11	-	3717243	42.59	C11.558	LIPM Lipase member M precursor
1452	KhC11	-	3808279	2.03	n/a	n/a
1453	KhC11	-	3814405	1.39	C11.529	no_homologue
1454	KhC11	-	3924040	2.78	C11.58-2	XRN2 Isoform 2 of 5'-3' exoribonuclease 2
1455	KhC11	-	3948213	21.52	C11.185	KIF26B Kinesin-like protein KIF26B
1456	KhC11	-	3975261	3.87	C11.487	no_homologue
1457	KhC11	-	4076709	81.92	C11.459	RBM3 Putative RNA-binding protein 3
1458	KhC11	-	4079599	108.24	C11.533	CIRBP 32 kDa protein
1459	KhC11	-	4099695	1.53	C11.261	IARS2 Isoleucyl-tRNA synthetase, mitochondrial precursor
1460	KhC11	-	4119521	1.92	C11.553	PPARBP PPARBP protein
1461	KhC11	-	4122638	2.36	C11.623	CRIP1 Cysteine-rich protein 1
1462	KhC11	-	4130577	19.03	C11.278	XAB1 XPA-binding protein 1
1463	KhC11	-	4131891	15.53	C11.178	RCL1 RNA 3'-terminal phosphate cyclase-like protein
1464	KhC11	-	4200561	1.78	C11.580	CCDC135 Isoform 1 of Coiled-coil domain-containing protein C16orf50
1465	KhC11	-	4252061	10.07	C11.81	COG1 Conserved oligomeric Golgi complex component 1
1466	KhC11	-	4253227	11.29	C11.221	C15orf41 Isoform 1 of Uncharacterized protein C15orf41
1467	KhC11	-	4266175	12.79	C11.635	ZFR 117 kDa protein
1468	KhC11	-	4276582	13.87	C11.13	VTA1 Uncharacterized protein C6orf55
1469	KhC11	-	4300192	81.87	C11.267	SEC23A Protein transport protein Sec23A
1470	KhC11	-	4327312	87.33	C11.692	NEK2 Isoform 1 of Serine/threonine-protein kinase Nek2
1471	KhC11	-	4327473	3.73	C11.692	NEK2 Isoform 1 of Serine/threonine-protein kinase Nek2
1472	KhC11	-	4336599	1.86	C11.131	C14orf43 Uncharacterized protein C14orf43
1473	KhC11	-	4342179	2.56	C11.131	C14orf43 Uncharacterized protein C14orf43
1474	KhC11	-	4355751	5.07	C11.535	DPF3 CDNA FLJ44986 fis, clone BRAWH3005886, moderately similar to Zinc- finger protein cer-d4
1475	KhC11	-	4404796	650.91	C11.313	FOXA2 Hepatocyte nuclear factor 3-beta
1476	KhC11	-	4418834	1.71	C11.644	TMEM179 Isoform 1 of Transmembrane protein 179
1477	KhC11	-	4420740	7.41	n/a	n/a
1478	KhC11	-	4428282	2.22	C11.704	IXL Intersex-like protein
1479	KhC11	-	4481269	63.12	C11.87-2	CCDC65 Isoform 1 of Coiled-coil domain-containing protein 65
1480	KhC11	-	4511946	3.9	n/a	n/a
1481	KhC11	-	4513992	15.74	C11.175	JTB HSPC222
1482	KhC11	-	4545747	1.68	C11.502	KLHL32 71 kDa protein
1483	KhC11	-	4558229	1.02	C11.128	YIPF3 Protein YIPF3
1484	KhC11	-	4563969	1.78	n/a	n/a
1485	KhC11	-	4643091	1.22	C11.547	CEP290 68 kDa protein
1486	KhC11	-	4658502	64.62	C11.317	MUT Methylmalonyl-CoA mutase, mitochondrial precursor
1487	KhC11	-	4677385	11.88	C11.232	FUT8 Isoform 1 of Alpha-(1,6)-fucosyltransferase
1488	KhC11	-	4689120	53.13	C11.366	FSIP1 fibrous sheath interacting protein 1
1489	KhC11	-	4726292	2.44	C11.670	C22orf5 Putative MAP kinase-activating protein C22orf5
1490	KhC11	-	4731235	215.34	n/a	n/a
1491	KhC11	-	4745298	15.41	C11.193	HYOU1 150 kDa oxygen-regulated protein precursor
1492	KhC11	-	4748894	9.14	C11.437	no_homologue
1493	KhC11	-	4751071	591.32	C11.242	no_homologue
1494	KhC11	-	4761831	13.53	C11.622	C20orf12 83 kDa protein
1495	KhC11	-	4761971	68.82	C11.622	C20orf12 83 kDa protein
1496	KhC11	-	4766694	45.35	C11.74	C19orf6 Isoform 1 of Membralin
1497	KhC11	-	4789816	8.68	C11.493	CRYAB Alpha crystallin B chain
1498	KhC11	-	4820731	1.22	C11.727	SAP18 Histone deacetylase complex subunit SAP18
1499	KhC11	-	4821081	4.61	C11.727	SAP18 Histone deacetylase complex subunit SAP18
1500	KhC11	-	4821239	477.88	C11.727	SAP18 Histone deacetylase complex subunit SAP18
1501	KhC11	-	4824746	86.8	C11.76-2	MAPK14 Isoform Mxi2 of Mitogen-activated protein kinase 14
1502	KhC11	-	4831105	14.23	C11.160	GJA7 Gap junction alpha-7 protein
1503	KhC11	-	4868249	11.3	C11.583	no_homologue
1504	KhC11	-	4890135	323.82	C11.343	CLP1 Pre-mRNA cleavage complex II protein Clp1
1505	KhC11	-	4890973	26.98	C11.611	SNRPD2 Small nuclear ribonucleoprotein Sm D2
1506	KhC11	-	4949656	1.34	C11.693	CCDC42 Coiled-coil domain-containing protein 42
1507	KhC11	-	5011160	1.22	C11.240	LOC730766;LOC729777 similar to Peroxisomal coenzyme A diphosphatase NUDT7
1508	KhC11	-	5041561	1.83	n/a	n/a
1509	KhC11	-	5131963	17.81	C11.488	PAX9 Paired box protein Pax-9
1510	KhC11	-	5139840	15.24	C11.22	ACTR2 Actin-like protein 2
1511	KhC11	-	5140125	7.79	C11.22	ACTR2 Actin-like protein 2
1512	KhC12	+	3382	1.49	C12.435	NIP30 NEFA-interacting nuclear protein NIP30
1513	KhC12	+	4247	144.03	C12.641	CPNE3 Copine-3
1514	KhC12	+	21014	13.57	C12.40	VPS4A Vacuolar protein sorting-associating protein 4A
1515	KhC12	+	89925	32.48	C12.128	C14orf103 hypothetical protein LOC55102
1516	KhC12	+	156321	14.96	C12.26	SMAD3 Mothers against decapentaplegic homolog 3
1517	KhC12	+	164623	301.89	C12.537	SAMD8 Sterile alpha motif domain containing 8
1518	KhC12	+	178504	14.45	C12.573	KLHL12 Kelch-like protein 12
1519	KhC12	+	191928	10.6	C12.573	KLHL12 Kelch-like protein 12
1520	KhC12	+	212791	85.32	C12.238	PLK1 Serine/threonine-protein kinase PLK1
1521	KhC12	+	246775	1.07	C12.204	GRID1 Glutamate receptor delta-1 subunit precursor
1522	KhC12	+	255639	5.67	C12.6-2	MYO6 Myosin
1523	KhC12	+	305071	3.46	n/a	n/a
1524	KhC12	+	330415	6.53	C12.513	KIAA0776 Uncharacterized protein KIAA0776
1525	KhC12	+	371909	3.24	C12.71	CTSF Cathepsin F precursor
1526	KhC12	+	398860	8.06	C12.188	no_homologue
1527	KhC12	+	414179	34.7	n/a	n/a
1528	KhC12	+	475520	1.99	C12.33	C6orf108 c-Myc-responsive protein Rcl
1529	KhC12	+	518312	44.19	C12.326	GFPT1 Isoform 2 of Glucosamine--fructose-6-phosphate aminotransferase [isomerizing] 1
1530	KhC12	+	537483	29.58	C12.15	no_homologue
1531	KhC12	+	559270	2.68	C12.137	PPP3CA Isoform 2 of Serine/threonine-protein phosphatase 2B catalytic subunit alpha isoform
1532	KhC12	+	589452	13.62	C12.103	LMNB2 Lamin B2
1533	KhC12	+	594978	10.04	C12.103	LMNB2 Lamin B2
1534	KhC12	+	617653	10.79	C12.534	FLCN Isoform 1 of Folliculin
1535	KhC12	+	735330	3.63	C12.656	CREG2 Protein CREG2 precursor
1536	KhC12	+	735580	1.17	C12.656	CREG2 Protein CREG2 precursor
1537	KhC12	+	747459	215.18	C12.362	no_homologue
1538	KhC12	+	825280	1.12	C12.403	LIN28B Lin-28 homolog B
1539	KhC12	+	825888	10.67	C12.403	LIN28B Lin-28 homolog B
1540	KhC12	+	827021	52.07	C12.403	LIN28B Lin-28 homolog B
1541	KhC12	+	859701	228.82	C12.418	EIF1AX Eukaryotic translation initiation factor 1A, X-chromosomal
1542	KhC12	+	873820	1.83	C12.70	PEX7 Peroxisomal targeting signal 2 receptor
1543	KhC12	+	933350	5.59	n/a	n/a
1544	KhC12	+	944047	1.02	n/a	n/a
1545	KhC12	+	946537	73.01	n/a	n/a
1546	KhC12	+	981534	13.06	C12.353	no_homologue
1547	KhC12	+	994914	1.02	n/a	n/a
1548	KhC12	+	1012515	1	C12.155	C6orf118 57 kDa protein
1549	KhC12	+	1064865	1.69	C12.680	DULLARD Hypothetical protein
1550	KhC12	+	1080799	3.46	C12.320	PPP3R2 Protein phosphatase 3 (Formerly 2B), regulatory subunit B, 19kDa, beta isoform
1551	KhC12	+	1081222	2.17	C12.320	PPP3R2 Protein phosphatase 3 (Formerly 2B), regulatory subunit B, 19kDa, beta isoform
1552	KhC12	+	1086327	27.8	C12.276	REEP5 21 kDa protein
1553	KhC12	+	1113231	2.03	n/a	n/a
1554	KhC12	+	1191262	5.46	C12.522	NUP160 nucleoporin 160kDa
1555	KhC12	+	1249592	123.91	C12.686	no_homologue
1556	KhC12	+	1322159	1.39	C12.226	DUS4L Isoform 1 of tRNA-dihydrouridine synthase 4-like
1557	KhC12	+	1323135	25.29	C12.333	AKAP7 A-kinase anchor protein 7 isoform gamma
1558	KhC12	+	1345273	71.11	C12.419	TSPAN18 Tetraspanin-18
1559	KhC12	+	1354668	3.95	C12.233	TSPAN9 Tetraspanin-9
1560	KhC12	+	1453439	2.87	C12.374	CLPX ATP-dependent Clp protease ATP-binding subunit ClpX-like, mitochondrial precursor
1561	KhC12	+	1453918	27.2	C12.374	CLPX ATP-dependent Clp protease ATP-binding subunit ClpX-like, mitochondrial precursor
1562	KhC12	+	1454161	1	C12.374	CLPX ATP-dependent Clp protease ATP-binding subunit ClpX-like, mitochondrial precursor
1563	KhC12	+	1592767	17.45	C12.47	PDHA1 Pyruvate dehydrogenase E1 component alpha subunit, somatic form, mitochondrial precursor
1564	KhC12	+	1629718	2.22	n/a	n/a
1565	KhC12	+	1654303	3.17	C12.181	ALDH3A1 Aldehyde dehydrogenase, dimeric NADP-preferring
1566	KhC12	+	1695995	1.8	C12.361	VPS35 Vacuolar protein sorting-associated protein 35
1567	KhC12	+	1699197	6.77	C12.495	DDX51 ATP-dependent RNA helicase DDX51
1568	KhC12	+	1699562	3.58	C12.495	DDX51 ATP-dependent RNA helicase DDX51
1569	KhC12	+	1795583	1.34	C12.56	NUDT17 nudix (nucleoside diphosphate linked moiety X)-type motif 17
1570	KhC12	+	1796924	28.28	C12.385	ZCCHC9 ZCCHC9 protein
1571	KhC12	+	1927237	3.95	C12.135	CPN2 similar to Carboxypeptidase N subunit 2 precursor
1572	KhC12	+	2008061	17.67	C12.587	GDI1 Rab GDP dissociation inhibitor alpha
1573	KhC12	+	2010353	5.48	C12.387	TXLNA Alpha-taxilin
1574	KhC12	+	2013810	24.67	C12.387	TXLNA Alpha-taxilin
1575	KhC12	+	2066149	174.31	C12.73	SKP1A Isoform 1 of S-phase kinase-associated protein 1A
1576	KhC12	+	2103329	5.56	C12.300	BPI bactericidal/permeability-increasing protein precursor
1577	KhC12	+	2144882	2.73	C12.270	ZC3H3 Isoform 2 of Zinc finger CCCH domain-containing protein 3
1578	KhC12	+	2153834	2.17	C12.606	NGEF Isoform 1 of Ephexin-1
1579	KhC12	+	2170594	9.83	C12.606	NGEF Isoform 1 of Ephexin-1
1580	KhC12	+	2200839	1	C12.183	BMS1 Ribosome biogenesis protein BMS1 homolog
1581	KhC12	+	2294757	1.12	n/a	n/a
1582	KhC12	+	2373555	1.54	C12.191	SLC23A1 Isoform 1 of Solute carrier family 23 member 1
1583	KhC12	+	2404570	1.05	C12.383	ERAL1 Isoform HERA-A of GTP-binding protein era homolog
1584	KhC12	+	2434762	15.02	C12.115	SLC23A2 Solute carrier family 23 member 2
1585	KhC12	+	2446585	3.75	C12.398	SLC23A2 Solute carrier family 23 member 2
1586	KhC12	+	2465754	1.1	n/a	n/a
1587	KhC12	+	2489495	2.51	C12.497	ARHGAP10 Rho GTPase activating protein 10
1588	KhC12	+	2526493	13.71	C12.142	no_homologue
1589	KhC12	+	2554947	1	n/a	n/a
1590	KhC12	+	2584757	20.01	C12.32	TSPAN18 Tetraspanin-18
1591	KhC12	+	2630853	2.73	C12.63	FLJ23356 Protein kinase-like protein SgK196
1592	KhC12	+	2694943	1.34	C12.550	no_homologue
1593	KhC12	+	2695132	184.11	C12.550	no_homologue
1594	KhC12	+	2764556	9.04	C12.44	POLR2I DNA-directed RNA polymerase II subunit I
1595	KhC12	+	2765858	7.21	C12.318	ARMC2 Armadillo repeat-containing protein 2
1596	KhC12	+	2788500	8.75	C12.263	SESN1 Isoform T2 of Sestrin-1
1597	KhC12	+	2888933	1.17	C12.341	ABCB9 Isoform 1 of ATP-binding cassette sub-family B member 9 precursor
1598	KhC12	+	2946969	3.87	C12.101	ARL6IP2 Isoform 1 of Atlastin-2
1599	KhC12	+	2955976	2.51	n/a	n/a
1600	KhC12	+	2956315	3.22	n/a	n/a
1601	KhC12	+	3013518	1.53	n/a	n/a
1602	KhC12	+	3167936	9.93	C12.397	no_homologue
1603	KhC12	+	3169673	4.19	C12.684	no_homologue
1604	KhC12	+	3171750	11.84	C12.180	no_homologue
1605	KhC12	+	3199661	6.19	C12.180	no_homologue
1606	KhC12	+	3326049	15.26	C12.67	FHL2 Four and a half LIM domains protein 2
1607	KhC12	+	3519210	4.78	n/a	n/a
1608	KhC12	+	3520597	35.8	C12.84	TRIM2 Tripartite motif-containing protein 2
1609	KhC12	+	3652409	2.88	C12.327	no_homologue
1610	KhC12	+	3726717	5.42	n/a	n/a
1611	KhC12	+	3795212	2.88	n/a	n/a
1612	KhC12	+	3819325	15.4	C12.579	no_homologue
1613	KhC12	+	3823552	2.02	C12.349	HIGD2A HIG1 domain family member 2A
1614	KhC12	+	3825066	1.12	C12.148	no_homologue
1615	KhC12	+	3860696	1.39	n/a	n/a
1616	KhC12	+	3861102	55.47	C12.634	SGMS1 Phosphatidylcholine:ceramide cholinephosphotransferase 1
1617	KhC12	+	3861852	1.05	C12.634	SGMS1 Phosphatidylcholine:ceramide cholinephosphotransferase 1
1618	KhC12	+	3881684	13.94	C12.99	UBE2D3 Ubiquitin-conjugating enzyme E2 D3
1619	KhC12	+	3884296	508.97	C12.455	UBE2D3 ubiquitin-conjugating enzyme E2D 3 isoform 2
1620	KhC12	+	3892442	66.31	C12.292	MELK Maternal embryonic leucine zipper kinase
1621	KhC12	+	3900776	4.07	C12.317	HNRPAB Isoform 2 of Heterogeneous nuclear ribonucleoprotein A/B
1622	KhC12	+	3906317	122.08	C12.265	NDUFV2 NADH dehydrogenase [ubiquinone] flavoprotein 2, mitochondrial precursor
1623	KhC12	+	3910327	4.88	C12.278	CHD7 chromodomain helicase DNA binding protein 7
1624	KhC12	+	3947989	2	C12.568	MTSS1 Isoform 1 of Metastasis suppressor protein 1
1625	KhC12	+	3969089	17.08	C12.195	MLLT4 myeloid/lymphoid or mixed-lineage leukemia (trithorax homolog, Drosophila); translocated to, 4 isoform 3
1626	KhC12	+	4024124	1.7	n/a	n/a
1627	KhC12	+	4143767	1.22	C12.299	ERGIC3 Isoform 1 of Endoplasmic reticulum-Golgi intermediate compartment protein 3
1628	KhC12	+	4173511	2.95	C12.480	no_homologue
1629	KhC12	+	4173682	1.51	C12.480	no_homologue
1630	KhC12	+	4192003	5.7	C12.281	LSM5 U6 snRNA-associated Sm-like protein LSm5
1631	KhC12	+	4213752	3.85	n/a	n/a
1632	KhC12	+	4220287	1.22	n/a	n/a
1633	KhC12	+	4259706	89	C12.448	CHMP1B Charged multivesicular body protein 1b
1634	KhC12	+	4259881	3.75	C12.448	CHMP1B Charged multivesicular body protein 1b
1635	KhC12	+	4340139	11.25	C12.439	DAPP1 Isoform 1 of Dual adapter for phosphotyrosine and 3-phosphotyrosine and 3- phosphoinositide
1636	KhC12	+	4342050	6.68	C12.439	DAPP1 Isoform 1 of Dual adapter for phosphotyrosine and 3-phosphotyrosine and 3- phosphoinositide
1637	KhC12	+	4385068	29.51	C12.511	FZD10 Frizzled-10 precursor
1638	KhC12	+	4396421	1.27	C12.415	C11orf54 Isoform 1 of Ester hydrolase C11orf54
1639	KhC12	+	4475587	1.02	n/a	n/a
1640	KhC12	+	4502499	2.68	n/a	n/a
1641	KhC12	+	4503090	5.65	C12.51	CTNND1 catenin, delta 1 isoform 3B
1642	KhC12	+	4517256	6.24	C12.19	SETD8 Isoform 1 of Histone-lysine N-methyltransferase, H4 lysine-20 specific
1643	KhC12	+	4537167	3.37	C12.176	CYP1A2 Isoform 1 of Cytochrome P450 1A2
1644	KhC12	+	4543285	2.81	C12.93	AHR Aryl hydrocarbon receptor precursor
1645	KhC12	+	4609099	113.43	C12.24	PACRG Isoform 2 of Parkin coregulated gene protein
1646	KhC12	+	4641444	1.34	C12.465	MRPS24 28S ribosomal protein S24, mitochondrial precursor
1647	KhC12	+	4657447	1	n/a	n/a
1648	KhC12	+	4659605	1.46	C12.351	CH41746 (Fragment)
1649	KhC12	+	4669330	3.34	C12.371	CETN3 Centrin-3
1650	KhC12	+	4670489	1	n/a	n/a
1651	KhC12	+	4688050	7.09	C12.49	COL4A3 Isoform 3 of Collagen alpha-3(IV) chain precursor
1652	KhC12	+	4714107	158.79	C12.676	PURA Transcriptional activator protein Pur-alpha
1653	KhC12	+	4720623	1.07	C12.676	PURA Transcriptional activator protein Pur-alpha
1654	KhC12	+	4722878	10.7	C12.60	PSAP Isoform Sap-mu-0 of Proactivator polypeptide precursor
1655	KhC12	+	4744778	4.66	C12.624	no_homologue
1656	KhC12	+	4785228	1.02	C12.3	FTCD Isoform A of Formimidoyltransferase-cyclodeaminase
1657	KhC12	+	4879530	5.8	C12.243	C3 187 kDa protein
1658	KhC12	+	4916359	29.61	C12.304	SLC41A1 solute carrier family 41 member 1
1659	KhC12	+	4941228	6.49	C12.678	no_homologue
1660	KhC12	+	4965023	1.1	C12.141	CSTF1 Cleavage stimulation factor 50 kDa subunit
1661	KhC12	+	4978813	14.21	n/a	n/a
1662	KhC12	+	4989731	7.7	C12.27	PHEX Phosphate-regulating neutral endopeptidase
1663	KhC12	+	4993088	3.29	C12.27	PHEX Phosphate-regulating neutral endopeptidase
1664	KhC12	+	5002850	3.75	C12.244	no_homologue
1665	KhC12	+	5026265	4.24	C12.348	PSTPIP1 Isoform 2 of Proline-serine-threonine phosphatase-interacting protein 1
1666	KhC12	+	5104719	1.83	C12.20	no_homologue
1667	KhC12	+	5107505	20.79	C12.20	no_homologue
1668	KhC12	+	5110153	8.31	C12.20	CLIC6 Isoform A of Chloride intracellular channel 6
1669	KhC12	+	5110335	91.48	C12.20	CLIC6 Isoform A of Chloride intracellular channel 6
1670	KhC12	+	5119914	10.07	C12.10-3	ARID1A Isoform 1 of AT-rich interactive domain-containing protein 1A
1671	KhC12	+	5141147	36.19	C12.168	FLJ22028 Hypothetical protein FLJ22028
1672	KhC12	+	5142920	1.86	C12.492	STX8 Syntaxin-8
1673	KhC12	+	5198061	4.58	n/a	n/a
1674	KhC12	+	5233985	5.31	C12.61	KIAA1804 Isoform 1 of Mitogen-activated protein kinase kinase kinase
1675	KhC12	+	5263614	11.41	C12.446	MYCBP;GJA10 C-Myc-binding protein
1676	KhC12	+	5326186	1.86	C12.420	MRPS23 Mitochondrial ribosomal protein S23
1677	KhC12	+	5344191	8.34	C12.79	no_homologue
1678	KhC12	-	30726	1.02	C12.436	no_homologue
1679	KhC12	-	48097	1.86	C12.288	OPRL1 37 kDa protein
1680	KhC12	-	64085	162.68	C12.367	NMT2 N-myristoyltransferase 2
1681	KhC12	-	120283	2.36	C12.253	DYDC1 DPY30 domain-containing protein 1
1682	KhC12	-	127636	4.68	C12.166	STK16 Serine/threonine kinase 16
1683	KhC12	-	130486	5.9	C12.476	GLO1 Lactoylglutathione lyase
1684	KhC12	-	135606	2.42	C12.228	no_homologue
1685	KhC12	-	296741	1.61	C12.121	PRKG1 cGMP-dependent protein kinase 1, alpha isozyme
1686	KhC12	-	356208	1	n/a	n/a
1687	KhC12	-	386826	17.99	C12.81	SYAP1 Synapse-associated protein 1
1688	KhC12	-	408871	2.95	C12.248	ZNF294 Zinc finger protein 294
1689	KhC12	-	412631	14.79	C12.444	SMC6 Isoform 1 of Structural maintenance of chromosomes protein 6
1690	KhC12	-	479769	2.9	C12.207	CPA4 Carboxypeptidase A4 precursor
1691	KhC12	-	500615	1.34	C12.619	no_homologue
1692	KhC12	-	549434	3.22	n/a	n/a
1693	KhC12	-	639997	2.36	C12.308	SMARCAD1 Isoform 2 of SWI/SNF-related matrix-associated actin-dependent regulator of chromatin subfamily A containing DEAD/H box 1
1694	KhC12	-	651078	1.07	C12.582	MRPS16;DNAJC9 DnaJ homolog subfamily C member 9
1695	KhC12	-	651398	1	n/a	n/a
1696	KhC12	-	655619	3.17	C12.39	GPX3 Glutathione peroxidase 3 precursor
1697	KhC12	-	674844	1.19	C12.13	FRAS1 Isoform 2 of Extracellular matrix protein FRAS1 precursor
1698	KhC12	-	713842	3.05	n/a	n/a
1699	KhC12	-	725518	5.72	C12.16	CPE Carboxypeptidase E precursor
1700	KhC12	-	734410	10.19	C12.193	ZDHHC1 Probable palmitoyltransferase ZDHHC1
1701	KhC12	-	753613	1	C12.520	ACADS Short-chain specific acyl-CoA dehydrogenase, mitochondrial precursor
1702	KhC12	-	760083	1	C12.677	no_homologue
1703	KhC12	-	822079	1.83	C12.267	BRWD3 Isoform 1 of Bromodomain and WD repeat domain-containing protein 3
1704	KhC12	-	870470	37.64	C12.614	USP16 Ubiquitin carboxyl-terminal hydrolase 16
1705	KhC12	-	871869	1.39	C12.338	ADAL Isoform 1 of Adenosine deaminase-like protein
1706	KhC12	-	872850	155.52	n/a	n/a
1707	KhC12	-	894678	2.78	C12.9	UNC93A UNC93 homolog A
1708	KhC12	-	933334	8.62	C12.307	ITSN1 Isoform 1 of Intersectin-1
1709	KhC12	-	937421	1.19	n/a	n/a
1710	KhC12	-	959621	5.17	C12.449	CASP6 Isoform Alpha of Caspase-6 precursor
1711	KhC12	-	960751	1.36	C12.330	THUMPD1 Hypothetical protein DKFZp686C1054
1712	KhC12	-	960852	233.6	C12.330	THUMPD1 Hypothetical protein DKFZp686C1054
1713	KhC12	-	961049	1	C12.330	THUMPD1 Hypothetical protein DKFZp686C1054
1714	KhC12	-	1007747	4.68	C12.75	CDKL2 Cyclin-dependent kinase-like 2
1715	KhC12	-	1010678	2.43	C12.599	no_homologue
1716	KhC12	-	1074793	2.8	C12.222	ZNF429 Zinc finger protein 429
1717	KhC12	-	1190104	3.12	C12.127	CCDC104 Isoform 1 of Coiled-coil domain-containing protein 104
1718	KhC12	-	1277380	4.19	C12.450	SLC5A3 Sodium/myo-inositol cotransporter
1719	KhC12	-	1316358	2.34	C12.645	DGCR6 DGCR6 protein
1720	KhC12	-	1548324	4.07	C12.116	PAX5 BSAP splice variant delta7
1721	KhC12	-	1548513	2.39	C12.116	PAX5 BSAP splice variant delta7
1722	KhC12	-	1569949	12.43	C12.372	CDC2 Hypothetical protein DKFZp686L20222
1723	KhC12	-	1580461	1	C12.375-2	TSPAN17 transmembrane 4 superfamily member 17 isoform a
1724	KhC12	-	1581213	9.28	C12.375-2	TSPAN17 transmembrane 4 superfamily member 17 isoform a
1725	KhC12	-	1583240	35.12	C12.185	SRP19 Signal recognition particle 19 kDa protein
1726	KhC12	-	1600024	1.34	C12.164	CTPS CTP synthase 1
1727	KhC12	-	1606584	64.28	C12.164	CTPS CTP synthase 1
1728	KhC12	-	1627243	32.58	C12.637	CRKL Crk-like protein
1729	KhC12	-	1640603	2.78	C12.213	C19orf28 Isoform 1 of Putative transporter C19orf28
1730	KhC12	-	1690188	171.43	C12.34	CLTC Isoform 1 of Clathrin heavy chain 1
1731	KhC12	-	1711805	9.83	C12.542	LOC123688 hypothetical protein LOC123688 isoform 1
1732	KhC12	-	1721166	15.4	C12.472-2	FABP7 Fatty acid-binding protein, brain
1733	KhC12	-	1741132	32.56	n/a	n/a
1734	KhC12	-	1791597	21.91	C12.45	NARS Asparaginyl-tRNA synthetase, cytoplasmic
1735	KhC12	-	1806218	94.36	C12.229	MAT2A S-adenosylmethionine synthetase isoform type-2
1736	KhC12	-	1837382	2.81	C12.529	Chimeric MOZ-ASXH2 fusion protein
1737	KhC12	-	1857494	2.56	C12.1	ACOT2 Isoform 1 of Acyl-coenzyme A thioesterase 2
1738	KhC12	-	1861187	1.58	C12.485	ACOT2 Isoform 1 of Acyl-coenzyme A thioesterase 2
1739	KhC12	-	1889747	173.31	C12.399	MLSTD2 60 kDa protein
1740	KhC12	-	1901884	7.65	C12.149	MLSTD2 60 kDa protein
1741	KhC12	-	1912371	17.32	C12.159	ETNK1 Ethanolamine kinase 1
1742	KhC12	-	1913403	1.19	C12.271	BLOC1S2 Isoform 1 of Biogenesis of lysosome-related organelles complex-1 subunit 2
1743	KhC12	-	1983554	2.42	C12.607	SLC25A16 solute carrier family 25, member 16
1744	KhC12	-	2022657	3.95	C12.454	C1orf149 Isoform 1 of Uncharacterized protein C1orf149
1745	KhC12	-	2023018	1.05	C12.454	C1orf149 Isoform 1 of Uncharacterized protein C1orf149
1746	KhC12	-	2023128	6.04	C12.454	C1orf149 Isoform 1 of Uncharacterized protein C1orf149
1747	KhC12	-	2025124	1.05	n/a	n/a
1748	KhC12	-	2065394	4.19	n/a	n/a
1749	KhC12	-	2073548	21.03	C12.235	no_homologue
1750	KhC12	-	2099351	6.07	C12.413	LBP Lipopolysaccharide-binding protein precursor
1751	KhC12	-	2121471	1.05	C12.187	no_homologue
1752	KhC12	-	2152706	47.31	C12.343	MAFK Transcription factor MafK
1753	KhC12	-	2269222	1.27	C12.402	no_homologue
1754	KhC12	-	2288486	2.6	C12.679	HABP2 Hyaluronan-binding protein 2 precursor
1755	KhC12	-	2293625	3.37	C12.679	HABP2 Hyaluronan-binding protein 2 precursor
1756	KhC12	-	2313446	1.51	C12.179	no_homologue
1757	KhC12	-	2365785	5.78	C12.482	no_homologue
1758	KhC12	-	2393170	81.76	C12.14	CDH18 Cadherin-18 precursor
1759	KhC12	-	2411257	3.63	C12.196	ZNF30 34 kDa protein
1760	KhC12	-	2509133	3	n/a	n/a
1761	KhC12	-	2524923	1.05	C12.306	no_homologue
1762	KhC12	-	2525973	3.12	C12.306	no_homologue
1763	KhC12	-	2526521	20.32	n/a	n/a
1764	KhC12	-	2554026	196.97	C12.381	STK19 Isoform 2 of Serine/threonine-protein kinase 19
1765	KhC12	-	2556510	13.01	C12.509	SULT1C2 Isoform Short of Sulfotransferase 1C1
1766	KhC12	-	2607785	5.33	C12.535	GART Isoform Long of Trifunctional purine biosynthetic protein adenosine-3
1767	KhC12	-	2612176	4.83	C12.108	RRP12 Isoform 2 of RRP12-like protein
1768	KhC12	-	2613897	1.05	C12.544	B3GALT1 Beta-1,3-galactosyltransferase 1
1769	KhC12	-	2644520	1.63	C12.512	ADAT1 Isoform 1 of tRNA-specific adenosine deaminase 1
1770	KhC12	-	2658523	1.19	C12.53	SUPT6H Isoform 1 of Transcription elongation factor SPT6
1771	KhC12	-	2673151	26.22	C12.53	SUPT6H Isoform 1 of Transcription elongation factor SPT6
1772	KhC12	-	2732145	6.63	n/a	n/a
1773	KhC12	-	2813619	31.7	C12.646	EPDR1 Mammalian ependymin-related protein 1 precursor
1774	KhC12	-	2832477	2.37	n/a	n/a
1775	KhC12	-	2833809	1.76	n/a	n/a
1776	KhC12	-	2843020	3.73	C12.232	IQCE Isoform 1 of IQ domain-containing protein E
1777	KhC12	-	2887973	11.23	C12.87	no_homologue
1778	KhC12	-	2925526	6.43	C12.494	no_homologue
1779	KhC12	-	2998451	15.52	C12.305-2	WHSC1 Isoform 6 of Probable histone-lysine N-methyltransferase NSD2
1780	KhC12	-	3012782	4.19	C12.86	KLHL14 Kelch-like protein 14
1781	KhC12	-	3027569	1.58	C12.618	FAM76A Isoform 2 of Protein FAM76A
1782	KhC12	-	3028004	1.76	C12.618	FAM76A Isoform 2 of Protein FAM76A
1783	KhC12	-	3028138	3.87	C12.618	FAM76A Isoform 2 of Protein FAM76A
1784	KhC12	-	3077064	6.61	n/a	n/a
1785	KhC12	-	3115377	3.73	n/a	n/a
1786	KhC12	-	3123058	1.61	C12.669	PHEX Phosphate-regulating neutral endopeptidase
1787	KhC12	-	3155527	5.5	C12.298	no_homologue
1788	KhC12	-	3200995	19.71	C12.11	no_homologue
1789	KhC12	-	3234861	51.74	C12.290	PSMC4 Isoform 1 of 26S protease regulatory subunit 6B
1790	KhC12	-	3262834	3.93	C12.616	GRHPR Glyoxylate reductase/hydroxypyruvate reductase
1791	KhC12	-	3268656	69.53	C12.277	PRKCSH Glucosidase II beta subunit precursor
1792	KhC12	-	3309014	157.83	C12.665	WASF3 WASF3 protein
1793	KhC12	-	3333212	5.93	C12.380	AGPAT4 1-acyl-sn-glycerol-3-phosphate acyltransferase delta
1794	KhC12	-	3368540	132.34	C12.604	PDE6D Retinal rod rhodopsin-sensitive cGMP 3',5'-cyclic phosphodiesterase subunit delta
1795	KhC12	-	3369841	1.29	C12.668	SAFB Scaffold attachment factor B
1796	KhC12	-	3379008	14.18	C12.89	TMEM142A Calcium release-activated calcium channel protein 1
1797	KhC12	-	3380103	11.24	C12.89	TMEM142A Calcium release-activated calcium channel protein 1
1798	KhC12	-	3394512	1.19	n/a	n/a
1799	KhC12	-	3424649	15.58	C12.65	KIAA1324 Isoform 2 of Protein KIAA1324 precursor
1800	KhC12	-	3432096	1.51	C12.8	SAMD11 Isoform 1 of Sterile alpha motif domain-containing protein 11
1801	KhC12	-	3432540	1.58	C12.8	SAMD11 Isoform 1 of Sterile alpha motif domain-containing protein 11
1802	KhC12	-	3436814	1.56	C12.8	DEAF1 Isoform 1 of Deformed epidermal autoregulatory factor 1 homolog
1803	KhC12	-	3444935	53.57	C12.8	DEAF1 Isoform 1 of Deformed epidermal autoregulatory factor 1 homolog
1804	KhC12	-	3506042	3.68	C12.671	FLNC Isoform 1 of Filamin-C
1805	KhC12	-	3519952	5.76	C12.613	FLJ37396 CDNA FLJ37396 fis, clone BRAMY2027396
1806	KhC12	-	3686205	4.92	C12.212	DNA2L DNA2 DNA replication helicase 2-like
1807	KhC12	-	3698216	3.56	C12.117	NGDN Isoform 1 of Neuroguidin
1808	KhC12	-	3725295	1.34	C12.647	CXXC4 Dvl-binding protein IDAX
1809	KhC12	-	3779228	3.36	n/a	n/a
1810	KhC12	-	3850741	147.1	C12.301	FSTL5 96 kDa protein
1811	KhC12	-	3890309	110.86	C12.451	CASP2 Isoform ICH-1L of Caspase-2 precursor
1812	KhC12	-	4023039	3.14	C12.561	no_homologue
1813	KhC12	-	4037272	3.29	C12.662	C6 Complement component C6 precursor
1814	KhC12	-	4080364	23.45	C12.382	GBF1 Golgi-specific brefeldin A-resistance guanine nucleotide exchange factor 1
1815	KhC12	-	4088416	9.24	C12.453	DRAM Damage-regulated autophagy modulator
1816	KhC12	-	4109680	3.56	C12.153	BCKDHB 2-oxoisovalerate dehydrogenase subunit beta, mitochondrial precursor
1817	KhC12	-	4110235	3.7	C12.153	BCKDHB 2-oxoisovalerate dehydrogenase subunit beta, mitochondrial precursor
1818	KhC12	-	4111244	2.24	C12.153	BCKDHB 2-oxoisovalerate dehydrogenase subunit beta, mitochondrial precursor
1819	KhC12	-	4127681	13.28	C12.118	FBXL4 F-box/LRR-repeat protein 4
1820	KhC12	-	4139991	1.22	C12.643	LRAP Leukocyte-derived arginine aminopeptidase long form variant
1821	KhC12	-	4156508	40.36	C12.35	RBM16 141 kDa protein
1822	KhC12	-	4167452	4.36	C12.500	NUP43 48 kDa protein
1823	KhC12	-	4168602	24.98	C12.291-2	no_homologue
1824	KhC12	-	4171750	5.34	C12.564	C17orf71 hypothetical protein LOC55181
1825	KhC12	-	4180789	5.58	C12.143	EIF4E Eukaryotic translation initiation factor 4E
1826	KhC12	-	4187746	46.21	C12.460	ERLIN2 ERLIN2 protein (Fragment)
1827	KhC12	-	4278428	2.39	C12.119	SH3KBP1 Isoform 1 of SH3 domain-containing kinase-binding protein 1
1828	KhC12	-	4283373	11.18	C12.119	SH3KBP1 Isoform 1 of SH3 domain-containing kinase-binding protein 1
1829	KhC12	-	4291503	2.07	C12.414	CLIP1 Isoform Long of CAP-Gly domain-containing linker protein 1
1830	KhC12	-	4338512	4.65	n/a	n/a
1831	KhC12	-	4360699	58.36	C12.18	ZC3H12C similar to zinc finger CCCH type containing 12A isoform 1
1832	KhC12	-	4406464	70.83	C12.245	DRG2 Developmentally-regulated GTP-binding protein 2
1833	KhC12	-	4409124	2.37	C12.319	CHID1 Isoform 2 of Chitinase domain-containing protein 1 precursor
1834	KhC12	-	4411782	15.11	C12.319	CHID1 Isoform 2 of Chitinase domain-containing protein 1 precursor
1835	KhC12	-	4412953	2.12	C12.443	PCNA Proliferating cell nuclear antigen
1836	KhC12	-	4430707	2.9	C12.199	no_homologue
1837	KhC12	-	4451447	1.61	C12.433	USP6 Isoform 1 of Ubiquitin carboxyl-terminal hydrolase 6
1838	KhC12	-	4461455	1.46	C12.489	no_homologue
1839	KhC12	-	4487574	1.56	C12.553	MORC2 MORC family CW-type zinc finger protein 2
1840	KhC12	-	4495328	4.02	C12.170	IFI44L Similar to Interferon-induced protein 44
1841	KhC12	-	4564605	2.37	n/a	n/a
1842	KhC12	-	4612196	3.34	C12.673	ANXA13 Isoform B of Annexin A13
1843	KhC12	-	4641131	7.16	C12.59	no_homologue
1844	KhC12	-	4648725	1.34	C12.491	BMP3 Bone morphogenetic protein 3 precursor
1845	KhC12	-	4666334	33.7	C12.600	no_homologue
1846	KhC12	-	4673516	6.46	C12.487	PRSS12 Neurotrypsin precursor
1847	KhC12	-	4677366	8.75	C12.456	no_homologue
1848	KhC12	-	4681883	1.36	n/a	n/a
1849	KhC12	-	4747634	1.88	C12.442	CHORDC1 Cysteine and histidine-rich domain-containing protein 1
1850	KhC12	-	4853566	8.34	C12.129	RDX Radixin
1851	KhC12	-	4855931	3.22	C12.129	RDX Radixin
1852	KhC12	-	4859081	28.2	C12.129	RDX Radixin
1853	KhC12	-	4868325	7.22	C12.157	KLHL20 kelch-like 20
1854	KhC12	-	4871526	2.59	C12.138-2	no_homologue
1855	KhC12	-	4877742	1.85	C12.470	SDHC Succinate dehydrogenase cytochrome b560 subunit, mitochondrial precursor
1856	KhC12	-	4906076	1.27	C12.363	SLC2A5 Solute carrier family 2, facilitated glucose transporter member 5
1857	KhC12	-	4915780	114	C12.404	RBM18 Probable RNA-binding protein 18
1858	KhC12	-	4971567	1.61	C12.683	no_homologue
1859	KhC12	-	5051520	8.33	C12.105	PRDM1 PR domain containing 1, with ZNF domain isoform 2
1860	KhC12	-	5061647	1.32	n/a	n/a
1861	KhC12	-	5088503	6.73	C12.650	FN1 fibronectin 1 isoform 2 preproprotein
1862	KhC12	-	5100727	1.78	C12.555	WBSCR27 Williams-Beuren syndrome chromosome region 27 protein
1863	KhC12	-	5102352	2.39	C12.555	WBSCR27 Williams-Beuren syndrome chromosome region 27 protein
1864	KhC12	-	5107788	4.73	C12.694	no_homologue
1865	KhC12	-	5157802	98.34	C12.72	NTN1 Netrin-1 precursor
1866	KhC12	-	5163639	1.17	n/a	n/a
1867	KhC12	-	5269875	49.77	C12.31	no_homologue
1868	KhC12	-	5312577	72.13	C12.163	no_homologue
1869	KhC12	-	5355132	3.05	n/a	n/a
1870	KhC13	+	45613	1.36	C13.162	COMMD5 COMM domain-containing protein 5
1871	KhC13	+	65645	3.09	C13.106	GMDS GDP-mannose 4,6 dehydratase
1872	KhC13	+	65946	4.92	C13.106	GMDS GDP-mannose 4,6 dehydratase
1873	KhC13	+	101526	11.36	C13.149	FAM119A Protein FAM119A
1874	KhC13	+	208151	11.19	n/a	n/a
1875	KhC13	+	209338	2.92	C13.53	GLT25D1 CDNA PSEC0241 fis, clone NT2RP3000234, moderately similar to Homo sapiens cerebral cell adhesion molecule mRNA
1876	KhC13	+	253900	1.56	C13.71	C2 Complement C2 precursor (Fragment)
1877	KhC13	+	268465	5.17	C13.122	NEK11 74 kDa protein
1878	KhC13	+	377691	5.44	C13.67	PPA2 inorganic pyrophosphatase 2 isoform 5 precursor
1879	KhC13	+	383139	20.15	C13.3	TMEM20 Isoform 2 of Transmembrane protein 20
1880	KhC13	+	386048	5.21	C13.107	DNM1 Dynamin 1
1881	KhC13	+	402223	12.03	C13.107	DNM1 Dynamin 1
1882	KhC13	+	408757	92.81	C13.56	CCDC56 Coiled-coil domain-containing protein 56
1883	KhC13	+	436378	1.61	C13.52	CRB1 Isoform 2 of Crumbs homolog 1 precursor
1884	KhC13	+	445627	2.46	C13.52	CRB1 Isoform 2 of Crumbs homolog 1 precursor
1885	KhC13	+	483391	1.54	C13.118	FRAG1 FGF receptor activating protein 1
1886	KhC13	+	487243	25.34	C13.118	MET Isoform 1 of Hepatocyte growth factor receptor precursor
1887	KhC13	+	494674	4.58	C13.55	NOL8 Isoform 4 of Nucleolar protein 8
1888	KhC13	+	501025	27.12	n/a	n/a
1889	KhC13	+	559563	2.8	C13.132	GPI Glucose-6-phosphate isomerase
1890	KhC13	+	651288	18.93	C13.31	SPARC SPARC precursor
1891	KhC13	+	655597	11.07	C13.27	no_homologue
1892	KhC13	+	734773	37.68	C13.87	LRIG1 Isoform 1 of Leucine-rich repeats and immunoglobulin-like domains protein 1 precursor
1893	KhC13	+	777541	33.95	C13.42	KIAA1543 Uncharacterized protein KIAA1543
1894	KhC13	+	869767	5.19	C13.48	CDKL1 cyclin-dependent kinase-like 1
1895	KhC13	+	884696	1.22	n/a	n/a
1896	KhC13	+	886060	37.22	C13.66	CACNA1C Isoform 15 of Voltage-dependent L-type calcium channel subunit alpha-1C
1897	KhC13	+	1060187	7.99	C13.142	SEC22B Vesicle-trafficking protein SEC22b
1898	KhC13	+	1060379	4.14	C13.142	SEC22B Vesicle-trafficking protein SEC22b
1899	KhC13	+	1070474	14.58	C13.152	B3GNT7 UDP-GlcNAc:betaGal beta-1,3-N-acetylglucosaminyltransferase 7
1900	KhC13	+	1072569	26.76	C13.152	B3GNT7 UDP-GlcNAc:betaGal beta-1,3-N-acetylglucosaminyltransferase 7
1901	KhC13	+	1081689	1.24	C13.92	SUGT1 Isoform 2 of Suppressor of G2 allele of SKP1 homolog
1902	KhC13	+	1090079	1	n/a	n/a
1903	KhC13	+	1101583	6.07	C13.70	ACTR10 Actin-related protein 10
1904	KhC13	+	1111150	95.75	C13.111	GPD2 Isoform 1 of Glycerol-3-phosphate dehydrogenase, mitochondrial precursor
1905	KhC13	+	1136171	22.32	C13.88	TXNDC4 Thioredoxin domain-containing protein 4 precursor
1906	KhC13	+	1147033	2.22	C13.102	RIPK1 Receptor-interacting serine/threonine-protein kinase 1
1907	KhC13	+	1182443	11.26	C13.60	no_homologue
1908	KhC13	+	1204649	2.58	n/a	n/a
1909	KhC13	+	1226451	119.38	C13.176	GPR89A;LOC653519 Isoform 1 of Protein GPR89A
1910	KhC13	+	1228220	1.69	C13.182	GTF2H4;VARS2 TFIIH basal transcription factor complex p52 subunit
1911	KhC13	+	1236101	17.59	C13.135	MTF2 Isoform 1 of Metal-response element-binding transcription factor 2
1912	KhC13	+	1281009	6.11	C13.163	PIGK GPI-anchor transamidase precursor
1913	KhC13	+	1289369	2.56	C13.30	DUS1L tRNA-dihydrouridine synthase 1-like
1914	KhC13	+	1393850	6.56	C13.99	NUP62 Nuclear pore glycoprotein p62
1915	KhC13	+	1453839	978.45	C13.119	CA14 Carbonic anhydrase 14 precursor
1916	KhC13	+	1463107	5.24	C13.151	C1orf26 Uncharacterized protein C1orf26
1917	KhC13	+	1469373	1	C13.98	no_homologue
1918	KhC13	+	1492368	133.07	C13.179	CTA-126B4.3 Gastric cancer antigen Zg14
1919	KhC13	+	1532706	62.04	C13.91	FOXRED1 Isoform 1 of FAD-dependent oxidoreductase domain-containing protein 1
1920	KhC13	+	1570165	2.39	C13.37	no_homologue
1921	KhC13	+	1593769	301.88	C13.41	DUSP11 Isoform 1 of RNA/RNP complex-1-interacting phosphatase
1922	KhC13	+	1595954	10.75	C13.7	AP2S1 Isoform 1 of AP-2 complex subunit sigma-1
1923	KhC13	+	1601561	1.22	C13.116	COL5A1 Collagen alpha-1(V) chain precursor
1924	KhC13	+	1637701	1.34	C13.100	TRAK1 Isoform 2 of Trafficking kinesin-binding protein 1
1925	KhC13	+	1650623	1.32	n/a	n/a
1926	KhC13	+	1664127	36.35	C13.137	DHX8 ATP-dependent RNA helicase DHX8
1927	KhC13	+	1668451	14.67	C13.141	MGAT1 Alpha-1,3-mannosyl-glycoprotein 2-beta-N-acetylglucosaminyltransferase
1928	KhC13	+	1688538	4.8	C13.110	KLF6 Isoform 1 of Krueppel-like factor 6
1929	KhC13	+	1721914	1.02	C13.85	no_homologue
1930	KhC13	+	1723790	10.99	C13.73	FNBP1 Isoform 3 of Formin-binding protein 1
1931	KhC13	+	1743090	2.71	C13.164	PARP2 Isoform 1 of Poly [ADP-ribose] polymerase 2
1932	KhC13	+	1765198	1.22	C13.153	GNL1 guanine nucleotide binding protein-like 1
1933	KhC13	+	1773321	2.27	C13.156	ELP2 Isoform 1 of Elongator complex protein 2
1934	KhC13	+	1776035	16.64	C13.125	SLC31A2 CDNA FLJ16782 fis, clone BRTHA3024233, highly similar to Probable low- affinity copper uptake protein 2
1935	KhC13	+	1779783	1	C13.47	no_homologue
1936	KhC13	-	107043	196.17	C13.109	RPE Isoform 1 of Ribulose-phosphate 3-epimerase
1937	KhC13	-	112212	18.38	C13.130	MAP1LC3C Microtubule-associated proteins 1A/1B light chain 3C precursor
1938	KhC13	-	146449	2.29	C13.62	PDCD5 Programmed cell death protein 5
1939	KhC13	-	185388	1.69	n/a	n/a
1940	KhC13	-	290912	3.8	C13.36	RLBP1 Cellular retinaldehyde-binding protein
1941	KhC13	-	334097	67.27	C13.46	SULT6B1 Isoform 1 of Sulfotransferase 6B1
1942	KhC13	-	334758	3.78	C13.46	SULT6B1 Isoform 1 of Sulfotransferase 6B1
1943	KhC13	-	349398	2.71	n/a	n/a
1944	KhC13	-	368477	22.69	C13.54	SLC22A15 Solute carrier family 22 member 15
1945	KhC13	-	479387	1.19	C13.103	FAM129B Niban-like protein
1946	KhC13	-	481742	3.56	C13.103	FAM129B Niban-like protein
1947	KhC13	-	507519	3.12	C13.80	NAV3 Isoform 2 of Neuron navigator 3
1948	KhC13	-	512364	53.15	C13.80	NAV3 Isoform 2 of Neuron navigator 3
1949	KhC13	-	585210	42.63	C13.173	STX6 Syntaxin-6
1950	KhC13	-	612605	1.53	C13.115	STXBP1 Isoform 1 of Syntaxin-binding protein 1
1951	KhC13	-	618833	6.32	C13.35	LECT1 Chondromodulin-1 precursor
1952	KhC13	-	619446	9.23	C13.35	LECT1 Chondromodulin-1 precursor
1953	KhC13	-	627919	155.98	C13.13	SURF4 Isoform 1 of Surfeit locus protein 4
1954	KhC13	-	629768	22.98	C13.165	SERPINB3 Serpin B3
1955	KhC13	-	631532	5.29	C13.165	SERPINB3 Serpin B3
1956	KhC13	-	639002	26.75	C13.8	no_homologue
1957	KhC13	-	639448	262.11	C13.8	no_homologue
1958	KhC13	-	654647	40.14	C13.77	DDX18 ATP-dependent RNA helicase DDX18
1959	KhC13	-	690957	2.98	C13.51	NR1D1 Orphan nuclear receptor NR1D1
1960	KhC13	-	722052	1.39	C13.38	no_homologue
1961	KhC13	-	774838	2.87	C13.11	EXT2 Isoform 2 of Exostosin-2
1962	KhC13	-	830241	2.95	n/a	n/a
1963	KhC13	-	865049	2.68	C13.105	PLCD4 Phospholipase C delta 4
1964	KhC13	-	962032	2.25	C13.168	C6orf136 Isoform 1 of Uncharacterized protein C6orf136
1965	KhC13	-	971559	2.07	C13.128	ZZZ3 Isoform 2 of Zinc finger ZZ-type-containing protein 3
1966	KhC13	-	998500	14.7	C13.68	GCLM Glutamate--cysteine ligase regulatory subunit
1967	KhC13	-	1000672	58.13	C13.86	KCTD5 BTB/POZ domain-containing protein KCTD5
1968	KhC13	-	1017202	9.49	C13.19	MEGF11 Multiple epidermal growth factor-like domain-containing protein 11
1969	KhC13	-	1017341	2503.26	C13.19	MEGF11 Multiple epidermal growth factor-like domain-containing protein 11
1970	KhC13	-	1017553	1.76	C13.19	MEGF11 Multiple epidermal growth factor-like domain-containing protein 11
1971	KhC13	-	1024920	1.02	n/a	n/a
1972	KhC13	-	1038103	8.98	C13.28	no_homologue
1973	KhC13	-	1059691	4.95	C13.6	no_homologue
1974	KhC13	-	1060024	1.1	C13.6	no_homologue
1975	KhC13	-	1067026	1.29	C13.29	RPS5 40S ribosomal protein S5
1976	KhC13	-	1110660	3.85	C13.96	C8orf55 Uncharacterized protein C8orf55 precursor
1977	KhC13	-	1125536	53.71	C13.197	D15Wsu75e DJ347H13.4 protein
1978	KhC13	-	1127792	1.22	C13.170	SARS2 Seryl-tRNA synthetase, mitochondrial precursor
1979	KhC13	-	1133582	1.63	C13.10	WWP1 Isoform 3 of NEDD4-like E3 ubiquitin-protein ligase WWP1
1980	KhC13	-	1135214	1.78	C13.121	ZFYVE19 Isoform 3 of Zinc finger FYVE domain-containing protein 19
1981	KhC13	-	1190557	2.85	C13.78	no_homologue
1982	KhC13	-	1192457	7.43	n/a	n/a
1983	KhC13	-	1225036	4.92	C13.93	ALDH9A1 aldehyde dehydrogenase 9A1
1984	KhC13	-	1225851	182.3	C13.57	no_homologue
1985	KhC13	-	1250170	52.46	C13.97	LRRC15 Leucine-rich repeat-containing protein 15 precursor
1986	KhC13	-	1462494	11.14	C13.126	RNF34 ring finger protein 34 isoform 1
1987	KhC13	-	1489755	17.87	C13.17	no_homologue
1988	KhC13	-	1490834	1.69	n/a	n/a
1989	KhC13	-	1543558	1.97	C13.124	TMCO1 Isoform 1 of Transmembrane and coiled-coil domain-containing protein 1
1990	KhC13	-	1543902	306.52	C13.124	TMCO1 Isoform 1 of Transmembrane and coiled-coil domain-containing protein 1
1991	KhC13	-	1545611	1.97	C13.112	C7orf20 Isoform 2 of UPF0363 protein C7orf20
1992	KhC13	-	1546008	39.34	C13.112	C7orf20 Isoform 2 of UPF0363 protein C7orf20
1993	KhC13	-	1585378	2.21	C13.14	ANXA7 Isoform 2 of Annexin A7
1994	KhC13	-	1589999	15.58	C13.120	ATP6V1G1 Vacuolar ATP synthase subunit G 1
1995	KhC13	-	1652113	153.77	C13.143	ZMYND19 Zinc finger MYND domain-containing protein 19
1996	KhC13	-	1652351	2.8	C13.174	ACAD9 Acyl-CoA dehydrogenase family member 9, mitochondrial precursor
1997	KhC13	-	1654639	65.54	C13.174	ACAD9 Acyl-CoA dehydrogenase family member 9, mitochondrial precursor
1998	KhC13	-	1706124	32.46	C13.22	SP8 Isoform 3 of Transcription factor Sp8
1999	KhC13	-	1772845	2.83	C13.33	LSM2 U6 snRNA-associated Sm-like protein LSm2
[truncated: 6,754 more rows]
